# Supplementary material for: The embodiment of emotion-label words and emotion-laden words: Evidence from late Chinese–English bilinguals
Source: Front Psychol. 2023 Mar 22;14:1143064. doi: 10.3389/fpsyg.2023.1143064 (PMC10074490; doi:10.3389/fpsyg.2023.1143064)
Supplement: Supplementary file 2 [file Data_Sheet_2.xlsx]

## Sheet: Sheet1
item	condition	answer	file	language	key_CF1.keys	key_CF1.rt	participant
温暖	positiveld	k	chineseblock3.xlsx	Chinese	k	0.758574	1
偏执	negativeld	h	chineseblock3.xlsx	Chinese	h	1.19432	1
顺心	positivelb	k	chineseblock3.xlsx	Chinese	k	0.915904	1
凶狠	negativeld	h	chineseblock3.xlsx	Chinese	h	1.09057	1
残忍	negativeld	h	chineseblock3.xlsx	Chinese	h	0.676034	1
欣悦	positivelb	k	chineseblock3.xlsx	Chinese	k	0.766472	1
抑郁	negativelb	h	chineseblock3.xlsx	Chinese	h	0.778482	1
狡猾	negativeld	h	chineseblock3.xlsx	Chinese	h	0.926704	1
得意	positivelb	k	chineseblock3.xlsx	Chinese	k	0.972344	1
平常	neutral	j	chineseblock3.xlsx	Chinese	j	0.878439	1
灿烂	positiveld	k	chineseblock3.xlsx	Chinese	k	0.676525	1
任意	neutral	j	chineseblock3.xlsx	Chinese	h	1.44678	1
阳刚	positiveld	k	chineseblock3.xlsx	Chinese	k	1.06379	1
实际	neutral	j	chineseblock3.xlsx	Chinese	j	0.744359	1
委屈	negativelb	h	chineseblock3.xlsx	Chinese	h	0.816147	1
规矩	neutral	j	chineseblock3.xlsx	Chinese	j	1.42217	1
高尚	positiveld	k	chineseblock3.xlsx	Chinese	k	0.707797	1
特别	neutral	j	chineseblock3.xlsx	Chinese	j	1.38957	1
扭曲	negativeld	h	chineseblock3.xlsx	Chinese	h	0.728426	1
紧急	negativeld	h	chineseblock3.xlsx	Chinese	j	1.0393	1
适当	neutral	j	chineseblock3.xlsx	Chinese	j	0.808413	1
漂亮	positiveld	k	chineseblock3.xlsx	Chinese	k	0.618926	1
肮脏	negativeld	h	chineseblock3.xlsx	Chinese	h	0.599736	1
惊喜	positivelb	k	chineseblock3.xlsx	Chinese	k	0.862721	1
失望	negativelb	h	chineseblock3.xlsx	Chinese	h	0.62601	1
苦闷	negativelb	h	chineseblock3.xlsx	Chinese	h	0.906497	1
友好	positiveld	k	chineseblock3.xlsx	Chinese	k	0.86818	1
普遍	neutral	j	chineseblock3.xlsx	Chinese	h	1.04042	1
相符	neutral	j	chineseblock3.xlsx	Chinese	j	1.00369	1
全面	neutral	j	chineseblock3.xlsx	Chinese	j	0.690631	1
忧郁	negativelb	h	chineseblock3.xlsx	Chinese	h	0.590339	1
熟悉	neutral	j	chineseblock3.xlsx	Chinese	j	0.843083	1
准时	neutral	j	chineseblock3.xlsx	Chinese	k	0.976011	1
模糊	neutral	j	chineseblock3.xlsx	Chinese	h	1.42037	1
固定	neutral	j	chineseblock3.xlsx	Chinese	j	1.05386	1
细微	neutral	j	chineseblock3.xlsx	Chinese	j	1.53252	1
满意	positivelb	k	chineseblock3.xlsx	Chinese	k	0.9356	1
不安	negativelb	h	chineseblock3.xlsx	Chinese	h	0.863096	1
忧虑	negativelb	h	chineseblock3.xlsx	Chinese	h	2.31283	1
繁荣	positiveld	k	chineseblock3.xlsx	Chinese	k	1.92321	1
传统	neutral	j	chineseblock3.xlsx	Chinese	None		1
冷静	positivelb	k	chineseblock3.xlsx	Chinese	j	1.76025	1
光荣	positiveld	k	chineseblock3.xlsx	Chinese	k	0.626163	1
通俗	neutral	j	chineseblock3.xlsx	Chinese	j	0.991355	1
平均	neutral	j	chineseblock3.xlsx	Chinese	j	0.727868	1
衰老	negativeld	h	chineseblock3.xlsx	Chinese	h	0.948346	1
失落	negativelb	h	chineseblock3.xlsx	Chinese	h	0.967905	1
欢畅	positivelb	k	chineseblock3.xlsx	Chinese	k	1.08002	1
客观	neutral	j	chineseblock3.xlsx	Chinese	j	1.13219	1
低劣	negativeld	h	chineseblock3.xlsx	Chinese	h	0.695065	1
富足	positiveld	k	chineseblock3.xlsx	Chinese	k	0.817419	1
痛快	positivelb	k	chineseblock3.xlsx	Chinese	h	1.51803	1
苦恼	negativelb	h	chineseblock3.xlsx	Chinese	h	1.83903	1
紧张	negativelb	h	chineseblock3.xlsx	Chinese	h	0.989862	1
旺盛	positiveld	k	chineseblock3.xlsx	Chinese	k	1.51632	1
自豪	positivelb	k	chineseblock3.xlsx	Chinese	k	0.898238	1
快活	positivelb	k	chineseblock3.xlsx	Chinese	k	0.847638	1
虚伪	negativeld	h	chineseblock3.xlsx	Chinese	h	1.03169	1
足够	neutral	j	chineseblock3.xlsx	Chinese	j	1.1751	1
明确	neutral	j	chineseblock3.xlsx	Chinese	j	0.833754	1
额外	neutral	j	chineseblock1.xlsx	Chinese	j	1.33208	1
适量	neutral	j	chineseblock1.xlsx	Chinese	j	0.761278	1
欢喜	positivelb	k	chineseblock1.xlsx	Chinese	k	0.752197	1
高雅	positiveld	k	chineseblock1.xlsx	Chinese	k	0.65152	1
悲哀	negativelb	h	chineseblock1.xlsx	Chinese	h	0.677894	1
具体	neutral	j	chineseblock1.xlsx	Chinese	j	0.88573	1
日常	neutral	j	chineseblock1.xlsx	Chinese	j	0.999158	1
快乐	positivelb	k	chineseblock1.xlsx	Chinese	k	0.749214	1
悲伤	negativelb	h	chineseblock1.xlsx	Chinese	h	0.625154	1
焦急	negativelb	h	chineseblock1.xlsx	Chinese	h	0.954452	1
圣洁	positiveld	k	chineseblock1.xlsx	Chinese	k	1.05244	1
简短	neutral	j	chineseblock1.xlsx	Chinese	j	0.926525	1
野蛮	negativeld	h	chineseblock1.xlsx	Chinese	h	0.79922	1
懊恼	negativelb	h	chineseblock1.xlsx	Chinese	h	1.58199	1
悲愤	negativelb	h	chineseblock1.xlsx	Chinese	h	0.490251	1
恶劣	negativeld	h	chineseblock1.xlsx	Chinese	h	0.568154	1
开心	positivelb	k	chineseblock1.xlsx	Chinese	k	0.922638	1
偶然	neutral	j	chineseblock1.xlsx	Chinese	j	2.42964	1
平衡	neutral	j	chineseblock1.xlsx	Chinese	j	0.911272	1
愉悦	positivelb	k	chineseblock1.xlsx	Chinese	k	1.01725	1
典型	neutral	j	chineseblock1.xlsx	Chinese	j	1.79566	1
综合	neutral	j	chineseblock1.xlsx	Chinese	j	0.742442	1
壮观	positiveld	k	chineseblock1.xlsx	Chinese	j	0.745121	1
放荡	negativeld	h	chineseblock1.xlsx	Chinese	h	0.899672	1
分明	neutral	j	chineseblock1.xlsx	Chinese	j	1.59674	1
所有	neutral	j	chineseblock1.xlsx	Chinese	j	0.95478	1
险恶	negativeld	h	chineseblock1.xlsx	Chinese	h	0.8587	1
奸诈	negativeld	h	chineseblock1.xlsx	Chinese	h	0.611665	1
阴险	negativeld	h	chineseblock1.xlsx	Chinese	h	0.920983	1
分散	neutral	j	chineseblock1.xlsx	Chinese	j	2.20876	1
如意	positiveld	k	chineseblock1.xlsx	Chinese	k	0.861965	1
欣喜	positivelb	k	chineseblock1.xlsx	Chinese	k	0.921509	1
横向	neutral	j	chineseblock1.xlsx	Chinese	j	1.22407	1
喜悦	positivelb	k	chineseblock1.xlsx	Chinese	k	1.60043	1
愉快	positivelb	k	chineseblock1.xlsx	Chinese	k	0.673447	1
必要	neutral	j	chineseblock1.xlsx	Chinese	j	1.01042	1
害怕	negativelb	h	chineseblock1.xlsx	Chinese	h	1.30495	1
惶恐	negativelb	h	chineseblock1.xlsx	Chinese	h	0.608789	1
愤怒	negativelb	h	chineseblock1.xlsx	Chinese	h	0.973113	1
根本	neutral	j	chineseblock1.xlsx	Chinese	j	1.05155	1
亲密	positiveld	k	chineseblock1.xlsx	Chinese	j	2.37213	1
欢乐	positivelb	k	chineseblock1.xlsx	Chinese	k	0.843823	1
虚荣	negativeld	h	chineseblock1.xlsx	Chinese	h	0.761433	1
兴奋	positivelb	k	chineseblock1.xlsx	Chinese	k	0.661609	1
浪漫	positiveld	k	chineseblock1.xlsx	Chinese	k	0.505584	1
相同	neutral	j	chineseblock1.xlsx	Chinese	j	0.763871	1
荒唐	negativeld	h	chineseblock1.xlsx	Chinese	h	0.820706	1
高兴	positivelb	k	chineseblock1.xlsx	Chinese	k	0.730107	1
热闹	positiveld	k	chineseblock1.xlsx	Chinese	k	0.864899	1
优秀	positiveld	k	chineseblock1.xlsx	Chinese	k	0.51244	1
慈祥	positiveld	k	chineseblock1.xlsx	Chinese	k	0.599966	1
基本	neutral	j	chineseblock1.xlsx	Chinese	j	0.731046	1
标准	neutral	j	chineseblock1.xlsx	Chinese	j	0.679482	1
系统	neutral	j	chineseblock1.xlsx	Chinese	j	1.15763	1
堕落	negativeld	h	chineseblock1.xlsx	Chinese	h	1.0301	1
难过	negativelb	h	chineseblock1.xlsx	Chinese	h	0.631101	1
亲热	positiveld	k	chineseblock1.xlsx	Chinese	k	0.955455	1
惆怅	negativelb	h	chineseblock1.xlsx	Chinese	h	0.813356	1
寻常	neutral	j	chineseblock1.xlsx	Chinese	j	0.954229	1
猖狂	negativeld	h	chineseblock1.xlsx	Chinese	h	0.759842	1
短暂	neutral	j	chineseblock2.xlsx	Chinese	j	0.958424	1
危急	negativeld	h	chineseblock2.xlsx	Chinese	h	1.43956	1
间接	neutral	j	chineseblock2.xlsx	Chinese	j	1.29669	1
抽象	neutral	j	chineseblock2.xlsx	Chinese	j	1.53616	1
合法	neutral	j	chineseblock2.xlsx	Chinese	k	1.29925	1
悲切	negativelb	h	chineseblock2.xlsx	Chinese	h	1.11504	1
低贱	negativeld	h	chineseblock2.xlsx	Chinese	h	0.643983	1
轻微	neutral	j	chineseblock2.xlsx	Chinese	h	0.573909	1
欣慰	positivelb	k	chineseblock2.xlsx	Chinese	k	1.87249	1
初步	neutral	j	chineseblock2.xlsx	Chinese	j	0.792111	1
一致	neutral	j	chineseblock2.xlsx	Chinese	j	0.694852	1
普通	neutral	j	chineseblock2.xlsx	Chinese	j	0.661287	1
粗鲁	negativeld	h	chineseblock2.xlsx	Chinese	h	1.08297	1
同等	neutral	j	chineseblock2.xlsx	Chinese	j	0.889643	1
规范	neutral	j	chineseblock2.xlsx	Chinese	j	0.709323	1
狡诈	negativeld	h	chineseblock2.xlsx	Chinese	j	0.567043	1
沮丧	negativelb	h	chineseblock2.xlsx	Chinese	h	1.45513	1
辉煌	positiveld	k	chineseblock2.xlsx	Chinese	k	0.98147	1
完整	neutral	j	chineseblock2.xlsx	Chinese	j	1.04203	1
顽强	positiveld	k	chineseblock2.xlsx	Chinese	k	1.48326	1
勇猛	positiveld	k	chineseblock2.xlsx	Chinese	h	1.51603	1
慌张	negativelb	h	chineseblock2.xlsx	Chinese	h	2.0787	1
精彩	positiveld	k	chineseblock2.xlsx	Chinese	k	0.681364	1
畅快	positivelb	k	chineseblock2.xlsx	Chinese	k	1.42504	1
吝啬	negativeld	h	chineseblock2.xlsx	Chinese	h	0.743513	1
亢奋	positivelb	k	chineseblock2.xlsx	Chinese	k	0.791487	1
欢欣	positivelb	k	chineseblock2.xlsx	Chinese	k	1.14926	1
疼痛	negativeld	h	chineseblock2.xlsx	Chinese	h	0.71886	1
喜乐	positivelb	k	chineseblock2.xlsx	Chinese	h	0.715329	1
业余	neutral	j	chineseblock2.xlsx	Chinese	h	1.63938	1
内疚	negativelb	h	chineseblock2.xlsx	Chinese	h	1.4839	1
直观	neutral	j	chineseblock2.xlsx	Chinese	j	0.944555	1
微观	neutral	j	chineseblock2.xlsx	Chinese	j	1.13596	1
舒心	positivelb	k	chineseblock2.xlsx	Chinese	k	1.02317	1
明显	neutral	j	chineseblock2.xlsx	Chinese	j	2.07644	1
隐约	neutral	j	chineseblock2.xlsx	Chinese	j	0.93836	1
伤感	negativelb	h	chineseblock2.xlsx	Chinese	h	0.734002	1
成功	positiveld	k	chineseblock2.xlsx	Chinese	k	0.771734	1
壮丽	positiveld	k	chineseblock2.xlsx	Chinese	k	0.780359	1
狼狈	negativeld	h	chineseblock2.xlsx	Chinese	h	0.825667	1
激奋	positivelb	k	chineseblock2.xlsx	Chinese	k	1.2576	1
正常	neutral	j	chineseblock2.xlsx	Chinese	j	0.746417	1
吉利	positiveld	k	chineseblock2.xlsx	Chinese	k	0.851061	1
懦弱	negativeld	h	chineseblock2.xlsx	Chinese	h	0.819087	1
雄伟	positiveld	k	chineseblock2.xlsx	Chinese	k	0.832433	1
厌烦	negativelb	h	chineseblock2.xlsx	Chinese	h	0.706187	1
荒凉	negativeld	h	chineseblock2.xlsx	Chinese	h	0.809321	1
兴旺	positiveld	k	chineseblock2.xlsx	Chinese	k	0.929378	1
共同	neutral	j	chineseblock2.xlsx	Chinese	j	0.793965	1
欢愉	positivelb	k	chineseblock2.xlsx	Chinese	k	0.687487	1
卓越	positiveld	k	chineseblock2.xlsx	Chinese	k	1.41487	1
简单	neutral	j	chineseblock2.xlsx	Chinese	j	1.37328	1
直接	neutral	j	chineseblock2.xlsx	Chinese	j	1.02979	1
忧愁	negativelb	h	chineseblock2.xlsx	Chinese	h	1.98228	1
哀伤	negativelb	h	chineseblock2.xlsx	Chinese	h	1.10042	1
哀愁	negativelb	h	chineseblock2.xlsx	Chinese	h	0.873247	1
郁闷	negativelb	h	chineseblock2.xlsx	Chinese	h	0.964187	1
欢快	positivelb	k	chineseblock2.xlsx	Chinese	h	0.731019	1
激动	positivelb	k	chineseblock2.xlsx	Chinese	k	0.883327	1
自私	negativeld	h	chineseblock2.xlsx	Chinese	h	0.971815	1
energetic	positiveld	k	englishblock3.xlsx	English	j	1.5707	1
local	neutral	j	englishblock3.xlsx	English	j	1.22475	1
supportive	positiveld	k	englishblock3.xlsx	English	k	1.47737	1
absolute	neutral	j	englishblock3.xlsx	English	j	2.60067	1
worldly	neutral	j	englishblock3.xlsx	English	j	2.95521	1
eventual	neutral	j	englishblock3.xlsx	English	j	2.21291	1
collective	neutral	j	englishblock3.xlsx	English	k	1.56252	1
awkward	negativelb	h	englishblock3.xlsx	English	h	0.941951	1
deadly	negativeld	h	englishblock3.xlsx	English	h	1.89469	1
ignorant	negativeld	h	englishblock3.xlsx	English	h	1.29659	1
mechanical	neutral	j	englishblock3.xlsx	English	j	1.39405	1
entertained	positivelb	k	englishblock3.xlsx	English	k	1.96754	1
ridiculous	negativeld	h	englishblock3.xlsx	English	h	1.23233	1
private	neutral	j	englishblock3.xlsx	English	j	2.07445	1
pessimistic	negativelb	h	englishblock3.xlsx	English	None		1
youthful	positiveld	k	englishblock3.xlsx	English	k	1.12408	1
unfortunate	negativeld	h	englishblock3.xlsx	English	h	1.89867	1
honorable	positiveld	k	englishblock3.xlsx	English	h	1.73883	1
perfect	positiveld	k	englishblock3.xlsx	English	k	0.922869	1
identical	neutral	j	englishblock3.xlsx	English	j	1.48467	1
worthy	positiveld	k	englishblock3.xlsx	English	k	1.44231	1
harmful	negativeld	h	englishblock3.xlsx	English	h	1.65421	1
fond	positivelb	k	englishblock3.xlsx	English	k	1.00677	1
concerned	positivelb	k	englishblock3.xlsx	English	j	1.70052	1
passionate	positivelb	k	englishblock3.xlsx	English	k	1.62283	1
tough	negativeld	h	englishblock3.xlsx	English	h	1.06417	1
general	neutral	j	englishblock3.xlsx	English	j	0.884604	1
envious	negativelb	h	englishblock3.xlsx	English	h	1.27537	1
objective	neutral	j	englishblock3.xlsx	English	j	1.16309	1
previous	neutral	j	englishblock3.xlsx	English	j	1.79161	1
rich	positiveld	k	englishblock3.xlsx	English	k	0.922118	1
speciﬁc	neutral	j	englishblock3.xlsx	English	j	1.23092	1
relieved	positivelb	k	englishblock3.xlsx	English	j	2.25667	1
humorous	positiveld	k	englishblock3.xlsx	English	k	1.39917	1
violent	negativeld	h	englishblock3.xlsx	English	h	1.67784	1
fulfilled	positivelb	k	englishblock3.xlsx	English	k	2.08975	1
temporary	neutral	j	englishblock3.xlsx	English	k	2.38673	1
foreign	neutral	j	englishblock3.xlsx	English	j	2.24192	1
cruel	negativeld	h	englishblock3.xlsx	English	h	1.01567	1
frustrated	negativelb	h	englishblock3.xlsx	English	h	1.67347	1
tragic	negativeld	h	englishblock3.xlsx	English	h	1.86234	1
optimistic	positivelb	k	englishblock3.xlsx	English	k	0.95242	1
jealous	negativelb	h	englishblock3.xlsx	English	h	1.5402	1
aggressive	negativeld	h	englishblock3.xlsx	English	h	1.05639	1
precious	positiveld	k	englishblock3.xlsx	English	k	1.50519	1
personal	neutral	j	englishblock3.xlsx	English	j	2.47363	1
thankful	positivelb	k	englishblock3.xlsx	English	k	1.21563	1
national	neutral	j	englishblock3.xlsx	English	j	1.30064	1
stressed	negativelb	h	englishblock3.xlsx	English	h	0.976528	1
dreadful	negativelb	h	englishblock3.xlsx	English	h	1.03653	1
genetic	neutral	j	englishblock3.xlsx	English	j	2.56752	1
harmonious	positiveld	k	englishblock3.xlsx	English	k	1.56348	1
lonely	negativelb	h	englishblock3.xlsx	English	h	1.47635	1
sympathetic	positivelb	k	englishblock3.xlsx	English	k	2.31163	1
proud	positivelb	k	englishblock3.xlsx	English	k	1.28151	1
daily	neutral	j	englishblock3.xlsx	English	j	1.82008	1
systematic	neutral	j	englishblock3.xlsx	English	j	1.68649	1
guilty	negativelb	h	englishblock3.xlsx	English	h	0.816545	1
desperate	negativelb	h	englishblock3.xlsx	English	h	1.1303	1
continuous	neutral	j	englishblock3.xlsx	English	j	2.49295	1
difficult	negativeld	h	englishblock1.xlsx	English	h	1.99511	1
global	neutral	j	englishblock1.xlsx	English	j	0.852267	1
ashamed	negativelb	h	englishblock1.xlsx	English	h	1.62482	1
divorced	negativeld	h	englishblock1.xlsx	English	h	2.80365	1
common	neutral	j	englishblock1.xlsx	English	j	0.848571	1
lazy	negativeld	h	englishblock1.xlsx	English	h	1.55036	1
grateful	positivelb	k	englishblock1.xlsx	English	k	0.835116	1
numerous	neutral	j	englishblock1.xlsx	English	j	2.45524	1
delighted	positivelb	k	englishblock1.xlsx	English	k	1.58439	1
usual	neutral	j	englishblock1.xlsx	English	j	1.81435	1
selfish	negativeld	h	englishblock1.xlsx	English	h	1.84391	1
sorrowful	negativelb	h	englishblock1.xlsx	English	h	0.844138	1
various	neutral	j	englishblock1.xlsx	English	j	2.11945	1
wealthy	positiveld	k	englishblock1.xlsx	English	k	1.68053	1
stupid	negativeld	h	englishblock1.xlsx	English	h	1.23749	1
occasional	neutral	j	englishblock1.xlsx	English	j	1.20266	1
unhappy	negativelb	h	englishblock1.xlsx	English	h	0.800756	1
fruitful	positiveld	k	englishblock1.xlsx	English	k	1.28292	1
annual	neutral	j	englishblock1.xlsx	English	j	1.80608	1
apparent	neutral	j	englishblock1.xlsx	English	j	2.18242	1
concrete	neutral	j	englishblock1.xlsx	English	j	1.96729	1
thrilled	positivelb	k	englishblock1.xlsx	English	h	1.09671	1
disappointed	negativelb	h	englishblock1.xlsx	English	None		1
brave	positiveld	k	englishblock1.xlsx	English	k	0.859915	1
elegant	positiveld	k	englishblock1.xlsx	English	k	1.0161	1
sad	negativelb	h	englishblock1.xlsx	English	h	0.76178	1
visual	neutral	j	englishblock1.xlsx	English	j	1.41142	1
topical	neutral	j	englishblock1.xlsx	English	j	0.916939	1
beautiful	positiveld	k	englishblock1.xlsx	English	k	0.972053	1
obvious	neutral	j	englishblock1.xlsx	English	j	1.31304	1
romantic	positiveld	k	englishblock1.xlsx	English	k	1.00039	1
prosperous	positiveld	k	englishblock1.xlsx	English	k	1.50408	1
afraid	negativelb	h	englishblock1.xlsx	English	h	0.850722	1
countless	neutral	j	englishblock1.xlsx	English	j	1.58412	1
same	neutral	j	englishblock1.xlsx	English	j	0.927151	1
bloody	negativeld	h	englishblock1.xlsx	English	h	0.919094	1
pleased	positivelb	k	englishblock1.xlsx	English	k	0.822333	1
poor	negativeld	h	englishblock1.xlsx	English	h	1.11372	1
happy	positivelb	k	englishblock1.xlsx	English	k	0.722204	1
excited	positivelb	k	englishblock1.xlsx	English	k	0.785454	1
neutral	neutral	j	englishblock1.xlsx	English	j	1.13252	1
joyful	positivelb	k	englishblock1.xlsx	English	k	1.00069	1
joyous	positivelb	k	englishblock1.xlsx	English	k	1.87661	1
upset	negativelb	h	englishblock1.xlsx	English	h	0.836489	1
diligent	positiveld	k	englishblock1.xlsx	English	k	1.30096	1
dangerous	negativeld	h	englishblock1.xlsx	English	h	0.922302	1
foolish	negativeld	h	englishblock1.xlsx	English	h	1.7102	1
similar	neutral	j	englishblock1.xlsx	English	k	1.607	1
current	neutral	j	englishblock1.xlsx	English	j	1.07978	1
probable	neutral	j	englishblock1.xlsx	English	j	0.973142	1
cheerful	positivelb	k	englishblock1.xlsx	English	k	0.903636	1
tasty	positiveld	k	englishblock1.xlsx	English	k	1.08927	1
surprised	positivelb	k	englishblock1.xlsx	English	j	1.62178	1
brilliant	positiveld	k	englishblock1.xlsx	English	k	2.11239	1
panic	negativelb	h	englishblock1.xlsx	English	h	1.01537	1
grieved	negativelb	h	englishblock1.xlsx	English	h	1.50046	1
depressed	negativelb	h	englishblock1.xlsx	English	h	1.51289	1
behavioral	neutral	j	englishblock1.xlsx	English	j	1.0071	1
verbal	neutral	j	englishblock1.xlsx	English	j	1.31775	1
disastrous	negativeld	h	englishblock1.xlsx	English	h	1.98267	1
actual	neutral	j	englishblock2.xlsx	English	j	0.924078	1
parallel	neutral	j	englishblock2.xlsx	English	j	1.82067	1
frequent	neutral	j	englishblock2.xlsx	English	j	1.28101	1
poisonous	negativeld	h	englishblock2.xlsx	English	h	1.36733	1
regional	neutral	j	englishblock2.xlsx	English	j	1.59487	1
biological	neutral	j	englishblock2.xlsx	English	j	2.40158	1
nervous	negativelb	h	englishblock2.xlsx	English	h	1.93054	1
formal	neutral	j	englishblock2.xlsx	English	j	0.975419	1
rude	negativeld	h	englishblock2.xlsx	English	h	1.35427	1
theoretical	neutral	j	englishblock2.xlsx	English	j	1.06488	1
slight	neutral	j	englishblock2.xlsx	English	h	2.74876	1
fearful	negativelb	h	englishblock2.xlsx	English	h	0.939344	1
manual	neutral	j	englishblock2.xlsx	English	j	1.63488	1
worthless	negativeld	h	englishblock2.xlsx	English	h	1.93404	1
scared	negativelb	h	englishblock2.xlsx	English	h	1.11096	1
gladsome	positivelb	k	englishblock2.xlsx	English	k	1.74216	1
public	neutral	j	englishblock2.xlsx	English	j	1.04114	1
central	neutral	j	englishblock2.xlsx	English	j	0.903921	1
direct	neutral	j	englishblock2.xlsx	English	j	0.902121	1
additional	neutral	j	englishblock2.xlsx	English	j	1.42375	1
illegal	negativeld	h	englishblock2.xlsx	English	j	0.892614	1
failed	negativeld	h	englishblock2.xlsx	English	h	1.21282	1
arrogant	negativeld	h	englishblock2.xlsx	English	k	2.37443	1
enjoyable	positivelb	k	englishblock2.xlsx	English	k	0.84125	1
immediate	neutral	j	englishblock2.xlsx	English	j	1.15611	1
satisﬁed	positivelb	k	englishblock2.xlsx	English	j	0.839899	1
worried	negativelb	h	englishblock2.xlsx	English	h	1.00899	1
greedy	negativeld	h	englishblock2.xlsx	English	h	1.86023	1
clever	positiveld	k	englishblock2.xlsx	English	k	1.17769	1
magical	positiveld	k	englishblock2.xlsx	English	k	2.05844	1
terriﬁed	negativelb	h	englishblock2.xlsx	English	h	1.2959	1
calm	positivelb	k	englishblock2.xlsx	English	k	2.09069	1
graceful	positiveld	k	englishblock2.xlsx	English	k	1.15847	1
regretful	negativelb	h	englishblock2.xlsx	English	h	1.145	1
glorious	positiveld	k	englishblock2.xlsx	English	k	1.10702	1
cheery	positivelb	k	englishblock2.xlsx	English	k	1.41189	1
frightened	negativelb	h	englishblock2.xlsx	English	h	1.60535	1
initial	neutral	j	englishblock2.xlsx	English	j	1.40234	1
straight	neutral	j	englishblock2.xlsx	English	j	1.10321	1
pleasant	positivelb	k	englishblock2.xlsx	English	k	0.927945	1
creative	positiveld	k	englishblock2.xlsx	English	j	1.79799	1
destructive	negativeld	h	englishblock2.xlsx	English	h	1.19337	1
famous	positiveld	k	englishblock2.xlsx	English	k	0.98685	1
relaxed	positivelb	k	englishblock2.xlsx	English	k	1.29533	1
shocked	negativelb	h	englishblock2.xlsx	English	h	1.16992	1
bright	positiveld	k	englishblock2.xlsx	English	k	1.75653	1
moved	positivelb	k	englishblock2.xlsx	English	j	1.19961	1
contented	positivelb	k	englishblock2.xlsx	English	k	2.25002	1
catastrophic	negativeld	h	englishblock2.xlsx	English	None		1
excellent	positiveld	k	englishblock2.xlsx	English	k	0.828138	1
delicious	positiveld	k	englishblock2.xlsx	English	k	1.5452	1
handsome	positiveld	k	englishblock2.xlsx	English	k	2.0023	1
automatic	neutral	j	englishblock2.xlsx	English	None		1
disgusted	negativelb	h	englishblock2.xlsx	English	h	1.07674	1
glad	positivelb	k	englishblock2.xlsx	English	k	0.716908	1
external	neutral	j	englishblock2.xlsx	English	j	0.868631	1
extra	neutral	j	englishblock2.xlsx	English	j	0.982421	1
criminal	negativeld	h	englishblock2.xlsx	English	h	1.23227	1
bored	negativelb	h	englishblock2.xlsx	English	h	0.901204	1
average	neutral	j	englishblock2.xlsx	English	j	1.18855	1
苦闷	negativelb	h	chineseblock3.xlsx	Chinese	h	0.902037	2
凶狠	negativeld	h	chineseblock3.xlsx	Chinese	h	0.998402	2
全面	neutral	j	chineseblock3.xlsx	Chinese	j	1.33748	2
模糊	neutral	j	chineseblock3.xlsx	Chinese	j	1.91735	2
低劣	negativeld	h	chineseblock3.xlsx	Chinese	h	0.807594	2
扭曲	negativeld	h	chineseblock3.xlsx	Chinese	h	0.805665	2
冷静	positivelb	k	chineseblock3.xlsx	Chinese	k	0.74571	2
实际	neutral	j	chineseblock3.xlsx	Chinese	j	1.76774	2
光荣	positiveld	k	chineseblock3.xlsx	Chinese	k	0.82674	2
客观	neutral	j	chineseblock3.xlsx	Chinese	j	1.62472	2
固定	neutral	j	chineseblock3.xlsx	Chinese	j	0.979844	2
旺盛	positiveld	k	chineseblock3.xlsx	Chinese	k	1.04351	2
欢畅	positivelb	k	chineseblock3.xlsx	Chinese	k	0.978261	2
紧张	negativelb	h	chineseblock3.xlsx	Chinese	h	0.829838	2
适当	neutral	j	chineseblock3.xlsx	Chinese	k	1.847	2
漂亮	positiveld	k	chineseblock3.xlsx	Chinese	k	0.703504	2
繁荣	positiveld	k	chineseblock3.xlsx	Chinese	k	1.48235	2
自豪	positivelb	k	chineseblock3.xlsx	Chinese	k	0.762659	2
忧郁	negativelb	h	chineseblock3.xlsx	Chinese	h	0.852619	2
熟悉	neutral	j	chineseblock3.xlsx	Chinese	j	1.39364	2
顺心	positivelb	k	chineseblock3.xlsx	Chinese	k	0.837486	2
肮脏	negativeld	h	chineseblock3.xlsx	Chinese	h	0.771735	2
规矩	neutral	j	chineseblock3.xlsx	Chinese	j	1.67415	2
得意	positivelb	k	chineseblock3.xlsx	Chinese	k	0.794962	2
阳刚	positiveld	k	chineseblock3.xlsx	Chinese	k	1.02003	2
准时	neutral	j	chineseblock3.xlsx	Chinese	k	2.0794	2
高尚	positiveld	k	chineseblock3.xlsx	Chinese	k	0.775897	2
温暖	positiveld	k	chineseblock3.xlsx	Chinese	k	0.848574	2
失落	negativelb	h	chineseblock3.xlsx	Chinese	h	0.865728	2
残忍	negativeld	h	chineseblock3.xlsx	Chinese	h	0.812254	2
相符	neutral	j	chineseblock3.xlsx	Chinese	j	2.11751	2
狡猾	negativeld	h	chineseblock3.xlsx	Chinese	h	0.696078	2
细微	neutral	j	chineseblock3.xlsx	Chinese	k	2.65995	2
失望	negativelb	h	chineseblock3.xlsx	Chinese	h	0.858596	2
苦恼	negativelb	h	chineseblock3.xlsx	Chinese	h	0.991905	2
欣悦	positivelb	k	chineseblock3.xlsx	Chinese	k	0.982133	2
偏执	negativeld	h	chineseblock3.xlsx	Chinese	h	1.092	2
不安	negativelb	h	chineseblock3.xlsx	Chinese	h	0.71807	2
富足	positiveld	k	chineseblock3.xlsx	Chinese	k	0.819213	2
委屈	negativelb	h	chineseblock3.xlsx	Chinese	h	0.839057	2
平常	neutral	j	chineseblock3.xlsx	Chinese	j	1.18232	2
快活	positivelb	k	chineseblock3.xlsx	Chinese	k	0.879462	2
紧急	negativeld	h	chineseblock3.xlsx	Chinese	j	1.41998	2
痛快	positivelb	k	chineseblock3.xlsx	Chinese	k	0.910499	2
任意	neutral	j	chineseblock3.xlsx	Chinese	j	1.07504	2
特别	neutral	j	chineseblock3.xlsx	Chinese	k	1.46287	2
忧虑	negativelb	h	chineseblock3.xlsx	Chinese	h	1.22715	2
满意	positivelb	k	chineseblock3.xlsx	Chinese	k	0.834674	2
通俗	neutral	j	chineseblock3.xlsx	Chinese	j	1.27556	2
友好	positiveld	k	chineseblock3.xlsx	Chinese	k	1.48835	2
惊喜	positivelb	k	chineseblock3.xlsx	Chinese	k	1.41975	2
明确	neutral	j	chineseblock3.xlsx	Chinese	k	1.54877	2
抑郁	negativelb	h	chineseblock3.xlsx	Chinese	h	0.959925	2
传统	neutral	j	chineseblock3.xlsx	Chinese	j	2.76704	2
平均	neutral	j	chineseblock3.xlsx	Chinese	j	0.844293	2
足够	neutral	j	chineseblock3.xlsx	Chinese	j	2.77284	2
灿烂	positiveld	k	chineseblock3.xlsx	Chinese	k	0.799043	2
虚伪	negativeld	h	chineseblock3.xlsx	Chinese	h	0.66481	2
普遍	neutral	j	chineseblock3.xlsx	Chinese	j	1.34509	2
衰老	negativeld	h	chineseblock3.xlsx	Chinese	h	1.16722	2
快乐	positivelb	k	chineseblock1.xlsx	Chinese	k	0.805748	2
虚荣	negativeld	h	chineseblock1.xlsx	Chinese	h	0.68228	2
兴奋	positivelb	k	chineseblock1.xlsx	Chinese	k	0.958678	2
寻常	neutral	j	chineseblock1.xlsx	Chinese	j	0.924386	2
恶劣	negativeld	h	chineseblock1.xlsx	Chinese	h	0.78936	2
平衡	neutral	j	chineseblock1.xlsx	Chinese	j	1.46414	2
分明	neutral	j	chineseblock1.xlsx	Chinese	j	0.91707	2
险恶	negativeld	h	chineseblock1.xlsx	Chinese	h	0.713863	2
奸诈	negativeld	h	chineseblock1.xlsx	Chinese	h	0.832713	2
热闹	positiveld	k	chineseblock1.xlsx	Chinese	k	0.74349	2
焦急	negativelb	h	chineseblock1.xlsx	Chinese	h	0.841627	2
浪漫	positiveld	k	chineseblock1.xlsx	Chinese	k	0.689628	2
放荡	negativeld	h	chineseblock1.xlsx	Chinese	h	1.31363	2
愉悦	positivelb	k	chineseblock1.xlsx	Chinese	k	0.682507	2
日常	neutral	j	chineseblock1.xlsx	Chinese	j	0.923841	2
欢乐	positivelb	k	chineseblock1.xlsx	Chinese	k	0.61368	2
害怕	negativelb	h	chineseblock1.xlsx	Chinese	h	0.814269	2
亲密	positiveld	k	chineseblock1.xlsx	Chinese	k	2.10172	2
必要	neutral	j	chineseblock1.xlsx	Chinese	j	1.90107	2
悲伤	negativelb	h	chineseblock1.xlsx	Chinese	k	0.689149	2
愉快	positivelb	k	chineseblock1.xlsx	Chinese	k	0.715559	2
堕落	negativeld	h	chineseblock1.xlsx	Chinese	h	0.784662	2
高雅	positiveld	k	chineseblock1.xlsx	Chinese	k	0.958703	2
悲愤	negativelb	h	chineseblock1.xlsx	Chinese	h	1.74097	2
圣洁	positiveld	k	chineseblock1.xlsx	Chinese	k	1.02425	2
难过	negativelb	h	chineseblock1.xlsx	Chinese	h	2.21525	2
根本	neutral	j	chineseblock1.xlsx	Chinese	j	0.882418	2
横向	neutral	j	chineseblock1.xlsx	Chinese	j	0.936465	2
基本	neutral	j	chineseblock1.xlsx	Chinese	j	0.642435	2
额外	neutral	j	chineseblock1.xlsx	Chinese	j	0.817562	2
分散	neutral	j	chineseblock1.xlsx	Chinese	j	1.25818	2
愤怒	negativelb	h	chineseblock1.xlsx	Chinese	h	0.637003	2
所有	neutral	j	chineseblock1.xlsx	Chinese	j	0.91987	2
悲哀	negativelb	h	chineseblock1.xlsx	Chinese	h	1.02701	2
欣喜	positivelb	k	chineseblock1.xlsx	Chinese	k	1.75307	2
系统	neutral	j	chineseblock1.xlsx	Chinese	j	0.847541	2
荒唐	negativeld	h	chineseblock1.xlsx	Chinese	h	0.867857	2
标准	neutral	j	chineseblock1.xlsx	Chinese	j	1.42433	2
典型	neutral	j	chineseblock1.xlsx	Chinese	j	1.91131	2
喜悦	positivelb	k	chineseblock1.xlsx	Chinese	k	0.737313	2
惶恐	negativelb	h	chineseblock1.xlsx	Chinese	h	1.77122	2
猖狂	negativeld	h	chineseblock1.xlsx	Chinese	h	1.69467	2
惆怅	negativelb	h	chineseblock1.xlsx	Chinese	h	0.698777	2
综合	neutral	j	chineseblock1.xlsx	Chinese	j	0.801452	2
高兴	positivelb	k	chineseblock1.xlsx	Chinese	k	0.776632	2
懊恼	negativelb	h	chineseblock1.xlsx	Chinese	h	1.5206	2
亲热	positiveld	k	chineseblock1.xlsx	Chinese	k	1.68025	2
相同	neutral	j	chineseblock1.xlsx	Chinese	j	0.780324	2
偶然	neutral	j	chineseblock1.xlsx	Chinese	j	1.4547	2
如意	positiveld	k	chineseblock1.xlsx	Chinese	k	0.794174	2
优秀	positiveld	k	chineseblock1.xlsx	Chinese	k	0.767871	2
简短	neutral	j	chineseblock1.xlsx	Chinese	k	2.21221	2
具体	neutral	j	chineseblock1.xlsx	Chinese	j	1.2398	2
欢喜	positivelb	k	chineseblock1.xlsx	Chinese	k	0.691683	2
阴险	negativeld	h	chineseblock1.xlsx	Chinese	h	0.742724	2
野蛮	negativeld	h	chineseblock1.xlsx	Chinese	h	1.06463	2
壮观	positiveld	k	chineseblock1.xlsx	Chinese	k	0.701812	2
适量	neutral	j	chineseblock1.xlsx	Chinese	j	0.838246	2
慈祥	positiveld	k	chineseblock1.xlsx	Chinese	k	0.79115	2
开心	positivelb	k	chineseblock1.xlsx	Chinese	k	0.868279	2
狡诈	negativeld	h	chineseblock2.xlsx	Chinese	h	0.732805	2
一致	neutral	j	chineseblock2.xlsx	Chinese	k	1.88656	2
忧愁	negativelb	h	chineseblock2.xlsx	Chinese	h	1.06983	2
直接	neutral	j	chineseblock2.xlsx	Chinese	j	1.3881	2
勇猛	positiveld	k	chineseblock2.xlsx	Chinese	k	1.30501	2
畅快	positivelb	k	chineseblock2.xlsx	Chinese	k	0.754168	2
合法	neutral	j	chineseblock2.xlsx	Chinese	k	0.899293	2
辉煌	positiveld	k	chineseblock2.xlsx	Chinese	k	0.729809	2
雄伟	positiveld	k	chineseblock2.xlsx	Chinese	k	0.68954	2
初步	neutral	j	chineseblock2.xlsx	Chinese	j	0.860792	2
精彩	positiveld	k	chineseblock2.xlsx	Chinese	k	0.822667	2
欢愉	positivelb	k	chineseblock2.xlsx	Chinese	k	0.822351	2
郁闷	negativelb	h	chineseblock2.xlsx	Chinese	h	0.700889	2
短暂	neutral	j	chineseblock2.xlsx	Chinese	j	1.57011	2
哀伤	negativelb	h	chineseblock2.xlsx	Chinese	h	0.696997	2
荒凉	negativeld	h	chineseblock2.xlsx	Chinese	h	0.788375	2
喜乐	positivelb	k	chineseblock2.xlsx	Chinese	k	0.758765	2
同等	neutral	j	chineseblock2.xlsx	Chinese	None		2
明显	neutral	j	chineseblock2.xlsx	Chinese	k	1.24115	2
低贱	negativeld	h	chineseblock2.xlsx	Chinese	h	0.702253	2
懦弱	negativeld	h	chineseblock2.xlsx	Chinese	h	1.34646	2
哀愁	negativelb	h	chineseblock2.xlsx	Chinese	h	0.812394	2
慌张	negativelb	h	chineseblock2.xlsx	Chinese	h	0.660153	2
吉利	positiveld	k	chineseblock2.xlsx	Chinese	k	0.780213	2
沮丧	negativelb	h	chineseblock2.xlsx	Chinese	h	0.865496	2
自私	negativeld	h	chineseblock2.xlsx	Chinese	h	0.679543	2
亢奋	positivelb	k	chineseblock2.xlsx	Chinese	k	0.993368	2
疼痛	negativeld	h	chineseblock2.xlsx	Chinese	h	1.10715	2
欢快	positivelb	k	chineseblock2.xlsx	Chinese	k	0.680116	2
欢欣	positivelb	k	chineseblock2.xlsx	Chinese	k	0.572793	2
狼狈	negativeld	h	chineseblock2.xlsx	Chinese	h	0.880387	2
舒心	positivelb	k	chineseblock2.xlsx	Chinese	k	0.711185	2
激动	positivelb	k	chineseblock2.xlsx	Chinese	k	0.734727	2
轻微	neutral	j	chineseblock2.xlsx	Chinese	j	2.17157	2
规范	neutral	j	chineseblock2.xlsx	Chinese	k	1.47642	2
正常	neutral	j	chineseblock2.xlsx	Chinese	j	0.699437	2
共同	neutral	j	chineseblock2.xlsx	Chinese	j	0.983988	2
内疚	negativelb	h	chineseblock2.xlsx	Chinese	h	0.725322	2
伤感	negativelb	h	chineseblock2.xlsx	Chinese	h	0.770402	2
悲切	negativelb	h	chineseblock2.xlsx	Chinese	h	0.983968	2
完整	neutral	j	chineseblock2.xlsx	Chinese	k	1.26547	2
壮丽	positiveld	k	chineseblock2.xlsx	Chinese	k	0.775573	2
厌烦	negativelb	h	chineseblock2.xlsx	Chinese	h	0.88636	2
危急	negativeld	h	chineseblock2.xlsx	Chinese	h	1.13634	2
业余	neutral	j	chineseblock2.xlsx	Chinese	j	1.7543	2
成功	positiveld	k	chineseblock2.xlsx	Chinese	k	1.81768	2
抽象	neutral	j	chineseblock2.xlsx	Chinese	h	1.91042	2
顽强	positiveld	k	chineseblock2.xlsx	Chinese	k	0.879199	2
吝啬	negativeld	h	chineseblock2.xlsx	Chinese	h	0.748944	2
卓越	positiveld	k	chineseblock2.xlsx	Chinese	k	1.32866	2
激奋	positivelb	k	chineseblock2.xlsx	Chinese	k	0.746615	2
粗鲁	negativeld	h	chineseblock2.xlsx	Chinese	h	0.739221	2
简单	neutral	j	chineseblock2.xlsx	Chinese	j	1.18773	2
微观	neutral	j	chineseblock2.xlsx	Chinese	j	1.2283	2
普通	neutral	j	chineseblock2.xlsx	Chinese	j	0.682293	2
直观	neutral	j	chineseblock2.xlsx	Chinese	j	1.15972	2
兴旺	positiveld	k	chineseblock2.xlsx	Chinese	k	0.79554	2
隐约	neutral	j	chineseblock2.xlsx	Chinese	j	0.929869	2
间接	neutral	j	chineseblock2.xlsx	Chinese	j	0.975939	2
欣慰	positivelb	k	chineseblock2.xlsx	Chinese	k	0.794838	2
gladsome	positivelb	k	englishblock2.xlsx	English	k	1.27653	2
parallel	neutral	j	englishblock2.xlsx	English	j	1.11036	2
glorious	positiveld	k	englishblock2.xlsx	English	k	0.819866	2
immediate	neutral	j	englishblock2.xlsx	English	j	1.59113	2
excellent	positiveld	k	englishblock2.xlsx	English	k	0.912529	2
public	neutral	j	englishblock2.xlsx	English	j	1.10654	2
creative	positiveld	k	englishblock2.xlsx	English	k	0.839782	2
bored	negativelb	h	englishblock2.xlsx	English	h	0.970331	2
manual	neutral	j	englishblock2.xlsx	English	j	1.47509	2
delicious	positiveld	k	englishblock2.xlsx	English	k	0.920104	2
worthless	negativeld	h	englishblock2.xlsx	English	h	1.17112	2
central	neutral	j	englishblock2.xlsx	English	j	0.843724	2
bright	positiveld	k	englishblock2.xlsx	English	k	1.17221	2
regretful	negativelb	h	englishblock2.xlsx	English	h	1.01729	2
nervous	negativelb	h	englishblock2.xlsx	English	h	0.826514	2
rude	negativeld	h	englishblock2.xlsx	English	h	0.757403	2
extra	neutral	j	englishblock2.xlsx	English	j	0.990682	2
clever	positiveld	k	englishblock2.xlsx	English	k	0.758347	2
actual	neutral	j	englishblock2.xlsx	English	j	0.912564	2
magical	positiveld	k	englishblock2.xlsx	English	k	0.936307	2
glad	positivelb	k	englishblock2.xlsx	English	k	0.872614	2
graceful	positiveld	k	englishblock2.xlsx	English	k	0.632465	2
handsome	positiveld	k	englishblock2.xlsx	English	k	0.79907	2
moved	positivelb	k	englishblock2.xlsx	English	j	1.12315	2
poisonous	negativeld	h	englishblock2.xlsx	English	h	1.0171	2
direct	neutral	j	englishblock2.xlsx	English	j	0.978348	2
contented	positivelb	k	englishblock2.xlsx	English	k	1.21233	2
frightened	negativelb	h	englishblock2.xlsx	English	h	1.25961	2
cheery	positivelb	k	englishblock2.xlsx	English	k	0.932556	2
satisﬁed	positivelb	k	englishblock2.xlsx	English	k	0.880086	2
catastrophic	negativeld	h	englishblock2.xlsx	English	h	1.20637	2
relaxed	positivelb	k	englishblock2.xlsx	English	k	0.775131	2
famous	positiveld	k	englishblock2.xlsx	English	k	1.76007	2
destructive	negativeld	h	englishblock2.xlsx	English	h	0.997967	2
shocked	negativelb	h	englishblock2.xlsx	English	h	1.93144	2
formal	neutral	j	englishblock2.xlsx	English	j	0.896868	2
average	neutral	j	englishblock2.xlsx	English	j	1.12455	2
additional	neutral	j	englishblock2.xlsx	English	j	1.10134	2
pleasant	positivelb	k	englishblock2.xlsx	English	k	0.751095	2
greedy	negativeld	h	englishblock2.xlsx	English	h	0.910285	2
scared	negativelb	h	englishblock2.xlsx	English	h	0.751317	2
automatic	neutral	j	englishblock2.xlsx	English	j	1.1733	2
straight	neutral	j	englishblock2.xlsx	English	j	1.01109	2
biological	neutral	j	englishblock2.xlsx	English	j	2.00623	2
worried	negativelb	h	englishblock2.xlsx	English	h	0.877788	2
fearful	negativelb	h	englishblock2.xlsx	English	h	0.923627	2
enjoyable	positivelb	k	englishblock2.xlsx	English	k	0.884703	2
calm	positivelb	k	englishblock2.xlsx	English	k	1.49693	2
arrogant	negativeld	h	englishblock2.xlsx	English	h	0.920185	2
regional	neutral	j	englishblock2.xlsx	English	j	0.981971	2
illegal	negativeld	h	englishblock2.xlsx	English	h	1.14404	2
theoretical	neutral	j	englishblock2.xlsx	English	j	1.46441	2
disgusted	negativelb	h	englishblock2.xlsx	English	h	1.51054	2
terriﬁed	negativelb	h	englishblock2.xlsx	English	h	0.815922	2
criminal	negativeld	h	englishblock2.xlsx	English	h	0.998492	2
frequent	neutral	j	englishblock2.xlsx	English	j	0.93926	2
external	neutral	j	englishblock2.xlsx	English	j	2.79185	2
slight	neutral	j	englishblock2.xlsx	English	j	1.46582	2
initial	neutral	j	englishblock2.xlsx	English	j	1.15674	2
failed	negativeld	h	englishblock2.xlsx	English	h	1.54899	2
concerned	positivelb	k	englishblock3.xlsx	English	k	1.84626	2
unfortunate	negativeld	h	englishblock3.xlsx	English	h	1.35521	2
passionate	positivelb	k	englishblock3.xlsx	English	k	0.929154	2
aggressive	negativeld	h	englishblock3.xlsx	English	h	0.807412	2
humorous	positiveld	k	englishblock3.xlsx	English	k	1.18665	2
awkward	negativelb	h	englishblock3.xlsx	English	h	0.931119	2
personal	neutral	j	englishblock3.xlsx	English	j	1.32441	2
optimistic	positivelb	k	englishblock3.xlsx	English	k	0.748781	2
eventual	neutral	j	englishblock3.xlsx	English	j	2.16154	2
dreadful	negativelb	h	englishblock3.xlsx	English	h	0.967598	2
stressed	negativelb	h	englishblock3.xlsx	English	h	1.47176	2
deadly	negativeld	h	englishblock3.xlsx	English	h	0.706569	2
pessimistic	negativelb	h	englishblock3.xlsx	English	h	0.960608	2
national	neutral	j	englishblock3.xlsx	English	j	0.888558	2
harmful	negativeld	h	englishblock3.xlsx	English	h	0.986899	2
honorable	positiveld	k	englishblock3.xlsx	English	k	1.33392	2
frustrated	negativelb	h	englishblock3.xlsx	English	h	1.20694	2
identical	neutral	j	englishblock3.xlsx	English	j	1.28981	2
continuous	neutral	j	englishblock3.xlsx	English	j	1.62699	2
violent	negativeld	h	englishblock3.xlsx	English	h	1.72705	2
fond	positivelb	k	englishblock3.xlsx	English	k	0.988986	2
perfect	positiveld	k	englishblock3.xlsx	English	k	0.897514	2
collective	neutral	j	englishblock3.xlsx	English	k	1.5457	2
sympathetic	positivelb	k	englishblock3.xlsx	English	j	2.31494	2
fulfilled	positivelb	k	englishblock3.xlsx	English	k	1.65175	2
worldly	neutral	j	englishblock3.xlsx	English	j	1.3292	2
guilty	negativelb	h	englishblock3.xlsx	English	h	2.79455	2
speciﬁc	neutral	j	englishblock3.xlsx	English	j	2.77151	2
daily	neutral	j	englishblock3.xlsx	English	j	1.39584	2
proud	positivelb	k	englishblock3.xlsx	English	k	0.857953	2
genetic	neutral	j	englishblock3.xlsx	English	None		2
cruel	negativeld	h	englishblock3.xlsx	English	h	0.900596	2
rich	positiveld	k	englishblock3.xlsx	English	k	0.920474	2
relieved	positivelb	k	englishblock3.xlsx	English	k	1.48408	2
harmonious	positiveld	k	englishblock3.xlsx	English	k	1.57717	2
lonely	negativelb	h	englishblock3.xlsx	English	k	1.50967	2
ignorant	negativeld	h	englishblock3.xlsx	English	h	0.751245	2
private	neutral	j	englishblock3.xlsx	English	j	2.71827	2
local	neutral	j	englishblock3.xlsx	English	j	0.878283	2
tragic	negativeld	h	englishblock3.xlsx	English	h	1.09363	2
supportive	positiveld	k	englishblock3.xlsx	English	k	1.21724	2
absolute	neutral	j	englishblock3.xlsx	English	j	1.53978	2
ridiculous	negativeld	h	englishblock3.xlsx	English	h	1.46528	2
precious	positiveld	k	englishblock3.xlsx	English	k	0.92847	2
energetic	positiveld	k	englishblock3.xlsx	English	k	1.02252	2
jealous	negativelb	h	englishblock3.xlsx	English	h	1.21996	2
thankful	positivelb	k	englishblock3.xlsx	English	k	0.940215	2
systematic	neutral	j	englishblock3.xlsx	English	k	1.93834	2
foreign	neutral	j	englishblock3.xlsx	English	j	1.86119	2
previous	neutral	j	englishblock3.xlsx	English	j	1.66268	2
temporary	neutral	j	englishblock3.xlsx	English	j	1.17364	2
objective	neutral	j	englishblock3.xlsx	English	j	1.04338	2
entertained	positivelb	k	englishblock3.xlsx	English	k	2.10864	2
desperate	negativelb	h	englishblock3.xlsx	English	h	0.805653	2
envious	negativelb	h	englishblock3.xlsx	English	h	2.69988	2
tough	negativeld	h	englishblock3.xlsx	English	h	1.56462	2
youthful	positiveld	k	englishblock3.xlsx	English	k	0.954308	2
worthy	positiveld	k	englishblock3.xlsx	English	k	1.21831	2
general	neutral	j	englishblock3.xlsx	English	j	1.08454	2
mechanical	neutral	j	englishblock3.xlsx	English	j	2.08329	2
sorrowful	negativelb	h	englishblock1.xlsx	English	h	1.07588	2
poor	negativeld	h	englishblock1.xlsx	English	h	0.63264	2
usual	neutral	j	englishblock1.xlsx	English	j	0.939989	2
annual	neutral	j	englishblock1.xlsx	English	j	1.22318	2
upset	negativelb	h	englishblock1.xlsx	English	h	0.90939	2
current	neutral	j	englishblock1.xlsx	English	j	1.27647	2
stupid	negativeld	h	englishblock1.xlsx	English	h	0.921665	2
excited	positivelb	k	englishblock1.xlsx	English	k	1.73851	2
probable	neutral	j	englishblock1.xlsx	English	j	1.91201	2
beautiful	positiveld	k	englishblock1.xlsx	English	k	0.873586	2
delighted	positivelb	k	englishblock1.xlsx	English	k	0.844676	2
topical	neutral	j	englishblock1.xlsx	English	j	1.678	2
surprised	positivelb	k	englishblock1.xlsx	English	k	0.756324	2
bloody	negativeld	h	englishblock1.xlsx	English	h	0.889986	2
fruitful	positiveld	k	englishblock1.xlsx	English	k	1.13238	2
occasional	neutral	j	englishblock1.xlsx	English	j	2.30266	2
obvious	neutral	j	englishblock1.xlsx	English	k	1.09751	2
lazy	negativeld	h	englishblock1.xlsx	English	h	1.77041	2
afraid	negativelb	h	englishblock1.xlsx	English	h	0.817889	2
unhappy	negativelb	h	englishblock1.xlsx	English	h	0.630247	2
romantic	positiveld	k	englishblock1.xlsx	English	k	1.43353	2
same	neutral	j	englishblock1.xlsx	English	k	0.909982	2
panic	negativelb	h	englishblock1.xlsx	English	h	1.42081	2
brilliant	positiveld	k	englishblock1.xlsx	English	k	0.806916	2
prosperous	positiveld	k	englishblock1.xlsx	English	k	1.60471	2
concrete	neutral	j	englishblock1.xlsx	English	j	2.4171	2
dangerous	negativeld	h	englishblock1.xlsx	English	h	0.670175	2
apparent	neutral	j	englishblock1.xlsx	English	j	1.19914	2
various	neutral	j	englishblock1.xlsx	English	j	1.27209	2
cheerful	positivelb	k	englishblock1.xlsx	English	k	0.78702	2
common	neutral	j	englishblock1.xlsx	English	j	0.940538	2
disappointed	negativelb	h	englishblock1.xlsx	English	h	0.865592	2
ashamed	negativelb	h	englishblock1.xlsx	English	h	0.945993	2
brave	positiveld	k	englishblock1.xlsx	English	k	0.935761	2
grateful	positivelb	k	englishblock1.xlsx	English	k	1.48854	2
behavioral	neutral	j	englishblock1.xlsx	English	j	2.15881	2
difficult	negativeld	h	englishblock1.xlsx	English	h	0.829825	2
wealthy	positiveld	k	englishblock1.xlsx	English	k	1.03874	2
disastrous	negativeld	h	englishblock1.xlsx	English	h	1.26956	2
similar	neutral	j	englishblock1.xlsx	English	j	1.00967	2
neutral	neutral	j	englishblock1.xlsx	English	j	0.778465	2
verbal	neutral	j	englishblock1.xlsx	English	j	0.986838	2
numerous	neutral	j	englishblock1.xlsx	English	j	0.986535	2
tasty	positiveld	k	englishblock1.xlsx	English	k	0.961999	2
global	neutral	j	englishblock1.xlsx	English	j	0.937242	2
selfish	negativeld	h	englishblock1.xlsx	English	h	1.68942	2
pleased	positivelb	k	englishblock1.xlsx	English	k	0.884373	2
joyous	positivelb	k	englishblock1.xlsx	English	k	1.1298	2
foolish	negativeld	h	englishblock1.xlsx	English	h	1.56682	2
countless	neutral	j	englishblock1.xlsx	English	j	1.81674	2
elegant	positiveld	k	englishblock1.xlsx	English	k	0.875855	2
sad	negativelb	h	englishblock1.xlsx	English	h	0.791564	2
visual	neutral	j	englishblock1.xlsx	English	j	1.21529	2
joyful	positivelb	k	englishblock1.xlsx	English	k	0.86832	2
divorced	negativeld	h	englishblock1.xlsx	English	j	2.35965	2
happy	positivelb	k	englishblock1.xlsx	English	k	0.691008	2
thrilled	positivelb	k	englishblock1.xlsx	English	None		2
grieved	negativelb	h	englishblock1.xlsx	English	h	1.30881	2
depressed	negativelb	h	englishblock1.xlsx	English	h	1.16553	2
diligent	positiveld	k	englishblock1.xlsx	English	k	1.18016	2
previous	neutral	j	englishblock3.xlsx	English	j	1.02216	3
relieved	positivelb	k	englishblock3.xlsx	English	k	1.48805	3
eventual	neutral	j	englishblock3.xlsx	English	j	1.61006	3
objective	neutral	j	englishblock3.xlsx	English	j	2.04744	3
sympathetic	positivelb	k	englishblock3.xlsx	English	k	1.60325	3
perfect	positiveld	k	englishblock3.xlsx	English	k	0.758968	3
cruel	negativeld	h	englishblock3.xlsx	English	h	1.05463	3
personal	neutral	j	englishblock3.xlsx	English	j	0.835336	3
national	neutral	j	englishblock3.xlsx	English	j	1.851	3
collective	neutral	j	englishblock3.xlsx	English	j	1.21827	3
desperate	negativelb	h	englishblock3.xlsx	English	h	1.53077	3
mechanical	neutral	j	englishblock3.xlsx	English	j	0.93589	3
unfortunate	negativeld	h	englishblock3.xlsx	English	k	1.00713	3
tough	negativeld	h	englishblock3.xlsx	English	h	1.7797	3
speciﬁc	neutral	j	englishblock3.xlsx	English	j	2.61501	3
pessimistic	negativelb	h	englishblock3.xlsx	English	h	2.10679	3
frustrated	negativelb	h	englishblock3.xlsx	English	h	1.19994	3
violent	negativeld	h	englishblock3.xlsx	English	h	0.918097	3
supportive	positiveld	k	englishblock3.xlsx	English	k	1.05043	3
absolute	neutral	j	englishblock3.xlsx	English	j	1.05354	3
energetic	positiveld	k	englishblock3.xlsx	English	k	1.08223	3
rich	positiveld	k	englishblock3.xlsx	English	j	1.49044	3
continuous	neutral	j	englishblock3.xlsx	English	j	1.3181	3
identical	neutral	j	englishblock3.xlsx	English	j	0.965694	3
fulfilled	positivelb	k	englishblock3.xlsx	English	k	1.11794	3
optimistic	positivelb	k	englishblock3.xlsx	English	k	0.710609	3
harmonious	positiveld	k	englishblock3.xlsx	English	k	0.957871	3
worthy	positiveld	k	englishblock3.xlsx	English	j	1.81117	3
proud	positivelb	k	englishblock3.xlsx	English	k	1.09904	3
thankful	positivelb	k	englishblock3.xlsx	English	k	0.641588	3
precious	positiveld	k	englishblock3.xlsx	English	k	0.82611	3
entertained	positivelb	k	englishblock3.xlsx	English	k	0.7569	3
envious	negativelb	h	englishblock3.xlsx	English	h	1.14235	3
genetic	neutral	j	englishblock3.xlsx	English	j	1.76677	3
private	neutral	j	englishblock3.xlsx	English	j	1.35548	3
honorable	positiveld	k	englishblock3.xlsx	English	k	1.26138	3
worldly	neutral	j	englishblock3.xlsx	English	j	0.910914	3
guilty	negativelb	h	englishblock3.xlsx	English	h	1.1875	3
jealous	negativelb	h	englishblock3.xlsx	English	h	2.55483	3
youthful	positiveld	k	englishblock3.xlsx	English	k	2.83024	3
humorous	positiveld	k	englishblock3.xlsx	English	k	1.57292	3
daily	neutral	j	englishblock3.xlsx	English	j	0.770973	3
tragic	negativeld	h	englishblock3.xlsx	English	h	2.28927	3
dreadful	negativelb	h	englishblock3.xlsx	English	h	0.7913	3
passionate	positivelb	k	englishblock3.xlsx	English	k	1.7112	3
local	neutral	j	englishblock3.xlsx	English	j	0.801421	3
deadly	negativeld	h	englishblock3.xlsx	English	h	2.55041	3
fond	positivelb	k	englishblock3.xlsx	English	k	1.18605	3
awkward	negativelb	h	englishblock3.xlsx	English	h	1.90503	3
harmful	negativeld	h	englishblock3.xlsx	English	h	0.860149	3
systematic	neutral	j	englishblock3.xlsx	English	k	1.72128	3
stressed	negativelb	h	englishblock3.xlsx	English	h	1.91439	3
temporary	neutral	j	englishblock3.xlsx	English	j	2.34132	3
concerned	positivelb	k	englishblock3.xlsx	English	j	1.29662	3
aggressive	negativeld	h	englishblock3.xlsx	English	h	0.860332	3
foreign	neutral	j	englishblock3.xlsx	English	j	1.13256	3
ignorant	negativeld	h	englishblock3.xlsx	English	h	1.08115	3
general	neutral	j	englishblock3.xlsx	English	j	0.722216	3
lonely	negativelb	h	englishblock3.xlsx	English	h	1.52475	3
ridiculous	negativeld	h	englishblock3.xlsx	English	h	1.26702	3
poisonous	negativeld	h	englishblock2.xlsx	English	h	1.47626	3
satisﬁed	positivelb	k	englishblock2.xlsx	English	k	0.929258	3
gladsome	positivelb	k	englishblock2.xlsx	English	k	2.89713	3
extra	neutral	j	englishblock2.xlsx	English	j	1.02145	3
regretful	negativelb	h	englishblock2.xlsx	English	h	2.64401	3
worried	negativelb	h	englishblock2.xlsx	English	h	0.931991	3
criminal	negativeld	h	englishblock2.xlsx	English	h	0.987587	3
catastrophic	negativeld	h	englishblock2.xlsx	English	h	1.46976	3
frightened	negativelb	h	englishblock2.xlsx	English	h	0.699208	3
glorious	positiveld	k	englishblock2.xlsx	English	k	0.850903	3
actual	neutral	j	englishblock2.xlsx	English	j	0.892447	3
parallel	neutral	j	englishblock2.xlsx	English	j	0.967836	3
formal	neutral	j	englishblock2.xlsx	English	j	0.572969	3
automatic	neutral	j	englishblock2.xlsx	English	j	1.85068	3
calm	positivelb	k	englishblock2.xlsx	English	h	1.37101	3
pleasant	positivelb	k	englishblock2.xlsx	English	k	1.27014	3
immediate	neutral	j	englishblock2.xlsx	English	j	1.53798	3
straight	neutral	j	englishblock2.xlsx	English	j	1.02537	3
failed	negativeld	h	englishblock2.xlsx	English	j	0.813628	3
rude	negativeld	h	englishblock2.xlsx	English	j	1.14866	3
scared	negativelb	h	englishblock2.xlsx	English	h	1.69507	3
relaxed	positivelb	k	englishblock2.xlsx	English	k	0.739944	3
theoretical	neutral	j	englishblock2.xlsx	English	j	1.39908	3
frequent	neutral	j	englishblock2.xlsx	English	j	1.02984	3
greedy	negativeld	h	englishblock2.xlsx	English	h	0.89918	3
arrogant	negativeld	h	englishblock2.xlsx	English	h	0.569428	3
additional	neutral	j	englishblock2.xlsx	English	j	0.954163	3
magical	positiveld	k	englishblock2.xlsx	English	k	1.16581	3
terriﬁed	negativelb	h	englishblock2.xlsx	English	h	0.682283	3
moved	positivelb	k	englishblock2.xlsx	English	j	0.649047	3
biological	neutral	j	englishblock2.xlsx	English	j	1.16555	3
central	neutral	j	englishblock2.xlsx	English	j	0.71316	3
worthless	negativeld	h	englishblock2.xlsx	English	h	1.73007	3
external	neutral	j	englishblock2.xlsx	English	j	0.81817	3
slight	neutral	j	englishblock2.xlsx	English	None		3
excellent	positiveld	k	englishblock2.xlsx	English	k	0.96431	3
enjoyable	positivelb	k	englishblock2.xlsx	English	k	0.652229	3
famous	positiveld	k	englishblock2.xlsx	English	k	0.678213	3
destructive	negativeld	h	englishblock2.xlsx	English	h	0.796348	3
graceful	positiveld	k	englishblock2.xlsx	English	k	0.73648	3
handsome	positiveld	k	englishblock2.xlsx	English	k	1.51012	3
illegal	negativeld	h	englishblock2.xlsx	English	j	1.45696	3
cheery	positivelb	k	englishblock2.xlsx	English	k	0.856238	3
creative	positiveld	k	englishblock2.xlsx	English	k	0.847311	3
disgusted	negativelb	h	englishblock2.xlsx	English	h	0.725235	3
glad	positivelb	k	englishblock2.xlsx	English	h	1.70339	3
bored	negativelb	h	englishblock2.xlsx	English	j	0.845047	3
shocked	negativelb	h	englishblock2.xlsx	English	h	1.47848	3
nervous	negativelb	h	englishblock2.xlsx	English	h	1.13673	3
fearful	negativelb	h	englishblock2.xlsx	English	h	0.609044	3
contented	positivelb	k	englishblock2.xlsx	English	k	1.75303	3
bright	positiveld	k	englishblock2.xlsx	English	k	0.561073	3
regional	neutral	j	englishblock2.xlsx	English	j	0.889878	3
delicious	positiveld	k	englishblock2.xlsx	English	k	1.28347	3
public	neutral	j	englishblock2.xlsx	English	j	0.745586	3
average	neutral	j	englishblock2.xlsx	English	j	1.44899	3
direct	neutral	j	englishblock2.xlsx	English	j	0.697644	3
manual	neutral	j	englishblock2.xlsx	English	j	1.19702	3
clever	positiveld	k	englishblock2.xlsx	English	k	0.813729	3
initial	neutral	j	englishblock2.xlsx	English	j	0.832025	3
thrilled	positivelb	k	englishblock1.xlsx	English	h	1.49352	3
lazy	negativeld	h	englishblock1.xlsx	English	h	0.765305	3
countless	neutral	j	englishblock1.xlsx	English	h	1.0657	3
occasional	neutral	j	englishblock1.xlsx	English	j	0.988356	3
disastrous	negativeld	h	englishblock1.xlsx	English	h	0.644203	3
cheerful	positivelb	k	englishblock1.xlsx	English	k	0.797615	3
upset	negativelb	h	englishblock1.xlsx	English	h	0.998493	3
poor	negativeld	h	englishblock1.xlsx	English	h	1.20851	3
joyful	positivelb	k	englishblock1.xlsx	English	k	0.829925	3
behavioral	neutral	j	englishblock1.xlsx	English	j	0.990843	3
elegant	positiveld	k	englishblock1.xlsx	English	k	1.37992	3
romantic	positiveld	k	englishblock1.xlsx	English	k	0.723937	3
stupid	negativeld	h	englishblock1.xlsx	English	h	0.732623	3
concrete	neutral	j	englishblock1.xlsx	English	j	1.00032	3
pleased	positivelb	k	englishblock1.xlsx	English	k	0.765923	3
neutral	neutral	j	englishblock1.xlsx	English	j	0.792123	3
wealthy	positiveld	k	englishblock1.xlsx	English	h	1.40832	3
verbal	neutral	j	englishblock1.xlsx	English	j	0.807296	3
visual	neutral	j	englishblock1.xlsx	English	h	1.01269	3
difficult	negativeld	h	englishblock1.xlsx	English	j	0.875957	3
brilliant	positiveld	k	englishblock1.xlsx	English	k	1.22432	3
sorrowful	negativelb	h	englishblock1.xlsx	English	k	0.568409	3
usual	neutral	j	englishblock1.xlsx	English	j	0.69583	3
beautiful	positiveld	k	englishblock1.xlsx	English	k	0.712214	3
same	neutral	j	englishblock1.xlsx	English	j	0.873513	3
common	neutral	j	englishblock1.xlsx	English	j	0.700785	3
delighted	positivelb	k	englishblock1.xlsx	English	k	0.824403	3
probable	neutral	j	englishblock1.xlsx	English	j	0.95435	3
various	neutral	j	englishblock1.xlsx	English	h	0.951447	3
topical	neutral	j	englishblock1.xlsx	English	j	0.873105	3
current	neutral	j	englishblock1.xlsx	English	j	1.01957	3
prosperous	positiveld	k	englishblock1.xlsx	English	k	0.961973	3
diligent	positiveld	k	englishblock1.xlsx	English	k	0.853926	3
unhappy	negativelb	h	englishblock1.xlsx	English	h	0.795649	3
excited	positivelb	k	englishblock1.xlsx	English	k	1.0825	3
ashamed	negativelb	h	englishblock1.xlsx	English	h	1.81232	3
afraid	negativelb	h	englishblock1.xlsx	English	h	0.725306	3
apparent	neutral	j	englishblock1.xlsx	English	j	0.956277	3
selfish	negativeld	h	englishblock1.xlsx	English	h	1.00053	3
grieved	negativelb	h	englishblock1.xlsx	English	h	1.10346	3
similar	neutral	j	englishblock1.xlsx	English	j	0.803731	3
sad	negativelb	h	englishblock1.xlsx	English	h	1.09525	3
tasty	positiveld	k	englishblock1.xlsx	English	k	2.17444	3
global	neutral	j	englishblock1.xlsx	English	j	0.779826	3
fruitful	positiveld	k	englishblock1.xlsx	English	k	0.791642	3
divorced	negativeld	h	englishblock1.xlsx	English	h	1.09833	3
depressed	negativelb	h	englishblock1.xlsx	English	h	0.63646	3
dangerous	negativeld	h	englishblock1.xlsx	English	h	0.817574	3
foolish	negativeld	h	englishblock1.xlsx	English	h	1.22646	3
bloody	negativeld	h	englishblock1.xlsx	English	h	1.05834	3
disappointed	negativelb	h	englishblock1.xlsx	English	h	0.632548	3
obvious	neutral	j	englishblock1.xlsx	English	j	0.775641	3
grateful	positivelb	k	englishblock1.xlsx	English	k	0.518607	3
panic	negativelb	h	englishblock1.xlsx	English	h	0.817995	3
surprised	positivelb	k	englishblock1.xlsx	English	k	0.976234	3
numerous	neutral	j	englishblock1.xlsx	English	j	0.780295	3
happy	positivelb	k	englishblock1.xlsx	English	k	0.705389	3
joyous	positivelb	k	englishblock1.xlsx	English	j	0.474734	3
brave	positiveld	k	englishblock1.xlsx	English	k	0.725326	3
annual	neutral	j	englishblock1.xlsx	English	j	0.806571	3
满意	positivelb	k	chineseblock3.xlsx	Chinese	k	0.66635	3
传统	neutral	j	chineseblock3.xlsx	Chinese	j	0.774515	3
规矩	neutral	j	chineseblock3.xlsx	Chinese	j	1.08271	3
高尚	positiveld	k	chineseblock3.xlsx	Chinese	k	0.774259	3
低劣	negativeld	h	chineseblock3.xlsx	Chinese	h	0.78952	3
平常	neutral	j	chineseblock3.xlsx	Chinese	j	0.571929	3
准时	neutral	j	chineseblock3.xlsx	Chinese	j	0.582312	3
抑郁	negativelb	h	chineseblock3.xlsx	Chinese	h	1.23846	3
凶狠	negativeld	h	chineseblock3.xlsx	Chinese	h	0.538632	3
快活	positivelb	k	chineseblock3.xlsx	Chinese	k	0.579465	3
紧张	negativelb	h	chineseblock3.xlsx	Chinese	h	0.876371	3
紧急	negativeld	h	chineseblock3.xlsx	Chinese	h	0.590989	3
足够	neutral	j	chineseblock3.xlsx	Chinese	j	1.20948	3
实际	neutral	j	chineseblock3.xlsx	Chinese	j	0.723904	3
普遍	neutral	j	chineseblock3.xlsx	Chinese	j	0.615153	3
扭曲	negativeld	h	chineseblock3.xlsx	Chinese	j	0.858864	3
忧虑	negativelb	h	chineseblock3.xlsx	Chinese	h	0.812225	3
失望	negativelb	h	chineseblock3.xlsx	Chinese	h	0.519837	3
欢畅	positivelb	k	chineseblock3.xlsx	Chinese	k	0.594341	3
自豪	positivelb	k	chineseblock3.xlsx	Chinese	k	1.02711	3
平均	neutral	j	chineseblock3.xlsx	Chinese	j	0.706612	3
顺心	positivelb	k	chineseblock3.xlsx	Chinese	k	0.85146	3
残忍	negativeld	h	chineseblock3.xlsx	Chinese	h	1.19059	3
任意	neutral	j	chineseblock3.xlsx	Chinese	j	0.798534	3
狡猾	negativeld	h	chineseblock3.xlsx	Chinese	h	0.790101	3
温暖	positiveld	k	chineseblock3.xlsx	Chinese	k	0.667997	3
光荣	positiveld	k	chineseblock3.xlsx	Chinese	k	1.17801	3
旺盛	positiveld	k	chineseblock3.xlsx	Chinese	k	0.443656	3
繁荣	positiveld	k	chineseblock3.xlsx	Chinese	k	0.622948	3
苦恼	negativelb	h	chineseblock3.xlsx	Chinese	h	0.730262	3
偏执	negativeld	h	chineseblock3.xlsx	Chinese	h	1.83162	3
肮脏	negativeld	h	chineseblock3.xlsx	Chinese	h	0.742559	3
适当	neutral	j	chineseblock3.xlsx	Chinese	j	0.875372	3
痛快	positivelb	k	chineseblock3.xlsx	Chinese	k	0.430249	3
友好	positiveld	k	chineseblock3.xlsx	Chinese	k	0.80678	3
委屈	negativelb	h	chineseblock3.xlsx	Chinese	j	0.846767	3
衰老	negativeld	h	chineseblock3.xlsx	Chinese	h	0.658484	3
客观	neutral	j	chineseblock3.xlsx	Chinese	j	0.712971	3
灿烂	positiveld	k	chineseblock3.xlsx	Chinese	k	0.680272	3
失落	negativelb	h	chineseblock3.xlsx	Chinese	h	0.960385	3
固定	neutral	j	chineseblock3.xlsx	Chinese	j	0.963051	3
得意	positivelb	k	chineseblock3.xlsx	Chinese	k	0.726353	3
通俗	neutral	j	chineseblock3.xlsx	Chinese	j	0.849415	3
不安	negativelb	h	chineseblock3.xlsx	Chinese	h	0.722975	3
漂亮	positiveld	k	chineseblock3.xlsx	Chinese	k	0.666232	3
全面	neutral	j	chineseblock3.xlsx	Chinese	k	0.80623	3
欣悦	positivelb	k	chineseblock3.xlsx	Chinese	k	0.539267	3
忧郁	negativelb	h	chineseblock3.xlsx	Chinese	h	1.0229	3
苦闷	negativelb	h	chineseblock3.xlsx	Chinese	h	0.498661	3
熟悉	neutral	j	chineseblock3.xlsx	Chinese	j	1.28098	3
细微	neutral	j	chineseblock3.xlsx	Chinese	j	1.09539	3
虚伪	negativeld	h	chineseblock3.xlsx	Chinese	h	0.731907	3
冷静	positivelb	k	chineseblock3.xlsx	Chinese	k	1.08477	3
明确	neutral	j	chineseblock3.xlsx	Chinese	k	0.765571	3
相符	neutral	j	chineseblock3.xlsx	Chinese	k	0.818922	3
富足	positiveld	k	chineseblock3.xlsx	Chinese	k	0.607494	3
模糊	neutral	j	chineseblock3.xlsx	Chinese	h	1.3271	3
阳刚	positiveld	k	chineseblock3.xlsx	Chinese	k	1.31338	3
特别	neutral	j	chineseblock3.xlsx	Chinese	j	1.56958	3
惊喜	positivelb	k	chineseblock3.xlsx	Chinese	k	0.540721	3
惆怅	negativelb	h	chineseblock1.xlsx	Chinese	h	0.943036	3
恶劣	negativeld	h	chineseblock1.xlsx	Chinese	h	0.523767	3
惶恐	negativelb	h	chineseblock1.xlsx	Chinese	h	0.409785	3
热闹	positiveld	k	chineseblock1.xlsx	Chinese	k	0.68491	3
愉快	positivelb	k	chineseblock1.xlsx	Chinese	k	0.518347	3
圣洁	positiveld	k	chineseblock1.xlsx	Chinese	k	0.520415	3
虚荣	negativeld	h	chineseblock1.xlsx	Chinese	h	0.696334	3
慈祥	positiveld	k	chineseblock1.xlsx	Chinese	k	0.976342	3
壮观	positiveld	k	chineseblock1.xlsx	Chinese	k	0.782315	3
快乐	positivelb	k	chineseblock1.xlsx	Chinese	k	0.451361	3
相同	neutral	j	chineseblock1.xlsx	Chinese	j	0.870409	3
简短	neutral	j	chineseblock1.xlsx	Chinese	j	1.0221	3
害怕	negativelb	h	chineseblock1.xlsx	Chinese	h	0.755795	3
高兴	positivelb	k	chineseblock1.xlsx	Chinese	k	0.558876	3
高雅	positiveld	k	chineseblock1.xlsx	Chinese	k	0.45327	3
横向	neutral	j	chineseblock1.xlsx	Chinese	j	0.744934	3
欣喜	positivelb	k	chineseblock1.xlsx	Chinese	k	0.60868	3
所有	neutral	j	chineseblock1.xlsx	Chinese	j	0.867783	3
欢乐	positivelb	k	chineseblock1.xlsx	Chinese	k	0.612045	3
必要	neutral	j	chineseblock1.xlsx	Chinese	j	0.839863	3
分明	neutral	j	chineseblock1.xlsx	Chinese	j	0.647652	3
亲密	positiveld	k	chineseblock1.xlsx	Chinese	k	0.72682	3
阴险	negativeld	h	chineseblock1.xlsx	Chinese	h	0.699754	3
平衡	neutral	j	chineseblock1.xlsx	Chinese	j	1.02922	3
险恶	negativeld	h	chineseblock1.xlsx	Chinese	k	0.812047	3
焦急	negativelb	h	chineseblock1.xlsx	Chinese	h	1.50085	3
日常	neutral	j	chineseblock1.xlsx	Chinese	j	0.64518	3
浪漫	positiveld	k	chineseblock1.xlsx	Chinese	k	0.714526	3
奸诈	negativeld	h	chineseblock1.xlsx	Chinese	h	0.665709	3
堕落	negativeld	h	chineseblock1.xlsx	Chinese	h	0.675506	3
基本	neutral	j	chineseblock1.xlsx	Chinese	j	0.741401	3
寻常	neutral	j	chineseblock1.xlsx	Chinese	j	0.684583	3
系统	neutral	j	chineseblock1.xlsx	Chinese	j	1.16562	3
放荡	negativeld	h	chineseblock1.xlsx	Chinese	h	0.749248	3
愉悦	positivelb	k	chineseblock1.xlsx	Chinese	k	0.981879	3
综合	neutral	j	chineseblock1.xlsx	Chinese	j	0.663074	3
额外	neutral	j	chineseblock1.xlsx	Chinese	j	1.88173	3
难过	negativelb	h	chineseblock1.xlsx	Chinese	h	0.77133	3
偶然	neutral	j	chineseblock1.xlsx	Chinese	j	0.707215	3
兴奋	positivelb	k	chineseblock1.xlsx	Chinese	h	0.599299	3
愤怒	negativelb	h	chineseblock1.xlsx	Chinese	h	0.847541	3
懊恼	negativelb	h	chineseblock1.xlsx	Chinese	h	0.645663	3
悲哀	negativelb	h	chineseblock1.xlsx	Chinese	h	0.472518	3
根本	neutral	j	chineseblock1.xlsx	Chinese	j	0.841064	3
标准	neutral	j	chineseblock1.xlsx	Chinese	j	0.961558	3
欢喜	positivelb	k	chineseblock1.xlsx	Chinese	k	0.56854	3
优秀	positiveld	k	chineseblock1.xlsx	Chinese	k	0.937635	3
悲伤	negativelb	h	chineseblock1.xlsx	Chinese	h	0.67245	3
亲热	positiveld	k	chineseblock1.xlsx	Chinese	k	0.803249	3
如意	positiveld	k	chineseblock1.xlsx	Chinese	k	0.618644	3
典型	neutral	j	chineseblock1.xlsx	Chinese	j	0.63162	3
适量	neutral	j	chineseblock1.xlsx	Chinese	j	0.829585	3
野蛮	negativeld	h	chineseblock1.xlsx	Chinese	h	0.703557	3
荒唐	negativeld	h	chineseblock1.xlsx	Chinese	h	0.529997	3
具体	neutral	j	chineseblock1.xlsx	Chinese	j	0.708328	3
分散	neutral	j	chineseblock1.xlsx	Chinese	j	0.610615	3
悲愤	negativelb	h	chineseblock1.xlsx	Chinese	h	0.768936	3
猖狂	negativeld	h	chineseblock1.xlsx	Chinese	h	0.886016	3
喜悦	positivelb	k	chineseblock1.xlsx	Chinese	k	0.644176	3
开心	positivelb	k	chineseblock1.xlsx	Chinese	k	0.523827	3
初步	neutral	j	chineseblock2.xlsx	Chinese	j	1.23418	3
低贱	negativeld	h	chineseblock2.xlsx	Chinese	h	0.697298	3
郁闷	negativelb	h	chineseblock2.xlsx	Chinese	h	0.969837	3
明显	neutral	j	chineseblock2.xlsx	Chinese	j	0.750768	3
成功	positiveld	k	chineseblock2.xlsx	Chinese	k	0.659225	3
欢愉	positivelb	k	chineseblock2.xlsx	Chinese	k	0.690777	3
壮丽	positiveld	k	chineseblock2.xlsx	Chinese	k	0.42372	3
普通	neutral	j	chineseblock2.xlsx	Chinese	j	0.691371	3
伤感	negativelb	h	chineseblock2.xlsx	Chinese	h	0.625732	3
舒心	positivelb	k	chineseblock2.xlsx	Chinese	k	0.673707	3
完整	neutral	j	chineseblock2.xlsx	Chinese	j	0.900751	3
直观	neutral	j	chineseblock2.xlsx	Chinese	j	0.926457	3
危急	negativeld	h	chineseblock2.xlsx	Chinese	h	0.743522	3
喜乐	positivelb	k	chineseblock2.xlsx	Chinese	k	0.688207	3
沮丧	negativelb	h	chineseblock2.xlsx	Chinese	k	0.726419	3
激奋	positivelb	k	chineseblock2.xlsx	Chinese	k	0.879388	3
荒凉	negativeld	h	chineseblock2.xlsx	Chinese	h	0.652859	3
疼痛	negativeld	h	chineseblock2.xlsx	Chinese	h	0.628363	3
正常	neutral	j	chineseblock2.xlsx	Chinese	j	0.692727	3
直接	neutral	j	chineseblock2.xlsx	Chinese	j	0.649042	3
间接	neutral	j	chineseblock2.xlsx	Chinese	j	0.741198	3
忧愁	negativelb	h	chineseblock2.xlsx	Chinese	h	0.929051	3
慌张	negativelb	h	chineseblock2.xlsx	Chinese	h	0.569958	3
自私	negativeld	h	chineseblock2.xlsx	Chinese	h	0.572515	3
激动	positivelb	k	chineseblock2.xlsx	Chinese	k	0.970495	3
抽象	neutral	j	chineseblock2.xlsx	Chinese	j	0.587677	3
同等	neutral	j	chineseblock2.xlsx	Chinese	j	0.481129	3
狼狈	negativeld	h	chineseblock2.xlsx	Chinese	h	0.698607	3
吉利	positiveld	k	chineseblock2.xlsx	Chinese	k	0.611659	3
雄伟	positiveld	k	chineseblock2.xlsx	Chinese	k	0.594675	3
兴旺	positiveld	k	chineseblock2.xlsx	Chinese	k	0.445853	3
微观	neutral	j	chineseblock2.xlsx	Chinese	j	0.665755	3
一致	neutral	j	chineseblock2.xlsx	Chinese	j	1.0016	3
哀愁	negativelb	h	chineseblock2.xlsx	Chinese	h	0.610432	3
合法	neutral	j	chineseblock2.xlsx	Chinese	j	0.884749	3
卓越	positiveld	k	chineseblock2.xlsx	Chinese	k	0.861047	3
吝啬	negativeld	h	chineseblock2.xlsx	Chinese	h	0.652428	3
共同	neutral	j	chineseblock2.xlsx	Chinese	j	0.634328	3
欢欣	positivelb	k	chineseblock2.xlsx	Chinese	k	0.76002	3
哀伤	negativelb	h	chineseblock2.xlsx	Chinese	h	0.758456	3
顽强	positiveld	k	chineseblock2.xlsx	Chinese	k	1.674	3
精彩	positiveld	k	chineseblock2.xlsx	Chinese	k	0.603585	3
畅快	positivelb	k	chineseblock2.xlsx	Chinese	k	0.462415	3
懦弱	negativeld	h	chineseblock2.xlsx	Chinese	h	0.740993	3
亢奋	positivelb	k	chineseblock2.xlsx	Chinese	k	0.941285	3
欣慰	positivelb	k	chineseblock2.xlsx	Chinese	k	2.01453	3
辉煌	positiveld	k	chineseblock2.xlsx	Chinese	k	0.565822	3
短暂	neutral	j	chineseblock2.xlsx	Chinese	j	0.598466	3
悲切	negativelb	h	chineseblock2.xlsx	Chinese	h	0.703541	3
勇猛	positiveld	k	chineseblock2.xlsx	Chinese	k	0.894228	3
狡诈	negativeld	h	chineseblock2.xlsx	Chinese	h	0.569863	3
简单	neutral	j	chineseblock2.xlsx	Chinese	j	0.677036	3
轻微	neutral	j	chineseblock2.xlsx	Chinese	j	0.841349	3
粗鲁	negativeld	h	chineseblock2.xlsx	Chinese	j	0.548253	3
业余	neutral	j	chineseblock2.xlsx	Chinese	j	0.779239	3
隐约	neutral	j	chineseblock2.xlsx	Chinese	j	0.529338	3
内疚	negativelb	h	chineseblock2.xlsx	Chinese	h	0.679182	3
欢快	positivelb	k	chineseblock2.xlsx	Chinese	k	0.630079	3
规范	neutral	j	chineseblock2.xlsx	Chinese	j	0.900909	3
厌烦	negativelb	h	chineseblock2.xlsx	Chinese	h	0.930467	3
precious	positiveld	k	englishblock3.xlsx	English	k	0.992558	4
pessimistic	negativelb	h	englishblock3.xlsx	English	h	1.06536	4
violent	negativeld	h	englishblock3.xlsx	English	h	1.27256	4
guilty	negativelb	h	englishblock3.xlsx	English	h	1.47457	4
worthy	positiveld	k	englishblock3.xlsx	English	k	0.982419	4
concerned	positivelb	k	englishblock3.xlsx	English	h	1.04799	4
supportive	positiveld	k	englishblock3.xlsx	English	k	1.01854	4
cruel	negativeld	h	englishblock3.xlsx	English	h	0.922202	4
eventual	neutral	j	englishblock3.xlsx	English	j	1.21013	4
foreign	neutral	j	englishblock3.xlsx	English	j	1.20141	4
perfect	positiveld	k	englishblock3.xlsx	English	k	0.675621	4
tough	negativeld	h	englishblock3.xlsx	English	h	1.02214	4
lonely	negativelb	h	englishblock3.xlsx	English	h	0.810069	4
continuous	neutral	j	englishblock3.xlsx	English	j	0.94566	4
temporary	neutral	j	englishblock3.xlsx	English	j	1.71497	4
previous	neutral	j	englishblock3.xlsx	English	j	1.20837	4
identical	neutral	j	englishblock3.xlsx	English	j	1.4628	4
energetic	positiveld	k	englishblock3.xlsx	English	k	0.778074	4
systematic	neutral	j	englishblock3.xlsx	English	k	1.08979	4
proud	positivelb	k	englishblock3.xlsx	English	k	0.957055	4
dreadful	negativelb	h	englishblock3.xlsx	English	h	0.883769	4
genetic	neutral	j	englishblock3.xlsx	English	j	1.03241	4
absolute	neutral	j	englishblock3.xlsx	English	j	1.65095	4
fulfilled	positivelb	k	englishblock3.xlsx	English	k	0.817738	4
collective	neutral	j	englishblock3.xlsx	English	j	1.59746	4
national	neutral	j	englishblock3.xlsx	English	j	0.969728	4
objective	neutral	j	englishblock3.xlsx	English	j	0.938704	4
awkward	negativelb	h	englishblock3.xlsx	English	j	0.655995	4
local	neutral	j	englishblock3.xlsx	English	j	0.743663	4
thankful	positivelb	k	englishblock3.xlsx	English	k	0.738421	4
ignorant	negativeld	h	englishblock3.xlsx	English	j	1.18903	4
unfortunate	negativeld	h	englishblock3.xlsx	English	h	1.04478	4
honorable	positiveld	k	englishblock3.xlsx	English	k	0.998109	4
frustrated	negativelb	h	englishblock3.xlsx	English	h	0.998632	4
envious	negativelb	h	englishblock3.xlsx	English	h	1.35711	4
humorous	positiveld	k	englishblock3.xlsx	English	k	1.51103	4
worldly	neutral	j	englishblock3.xlsx	English	j	1.04231	4
harmful	negativeld	h	englishblock3.xlsx	English	h	0.892804	4
relieved	positivelb	k	englishblock3.xlsx	English	k	0.96774	4
passionate	positivelb	k	englishblock3.xlsx	English	k	1.1434	4
rich	positiveld	k	englishblock3.xlsx	English	k	0.870699	4
private	neutral	j	englishblock3.xlsx	English	h	0.896129	4
entertained	positivelb	k	englishblock3.xlsx	English	k	1.3402	4
aggressive	negativeld	h	englishblock3.xlsx	English	h	0.907394	4
ridiculous	negativeld	h	englishblock3.xlsx	English	h	0.939754	4
sympathetic	positivelb	k	englishblock3.xlsx	English	k	1.50236	4
tragic	negativeld	h	englishblock3.xlsx	English	h	0.944595	4
speciﬁc	neutral	j	englishblock3.xlsx	English	j	0.873165	4
youthful	positiveld	k	englishblock3.xlsx	English	k	1.06806	4
deadly	negativeld	h	englishblock3.xlsx	English	h	1.04452	4
jealous	negativelb	h	englishblock3.xlsx	English	h	1.1328	4
daily	neutral	j	englishblock3.xlsx	English	j	0.967163	4
general	neutral	j	englishblock3.xlsx	English	j	0.849325	4
harmonious	positiveld	k	englishblock3.xlsx	English	k	1.1854	4
personal	neutral	j	englishblock3.xlsx	English	h	0.878579	4
stressed	negativelb	h	englishblock3.xlsx	English	h	1.10675	4
desperate	negativelb	h	englishblock3.xlsx	English	h	0.699152	4
optimistic	positivelb	k	englishblock3.xlsx	English	k	0.731005	4
fond	positivelb	k	englishblock3.xlsx	English	k	1.27427	4
mechanical	neutral	j	englishblock3.xlsx	English	j	0.900129	4
straight	neutral	j	englishblock2.xlsx	English	j	1.08184	4
delicious	positiveld	k	englishblock2.xlsx	English	k	0.914265	4
scared	negativelb	h	englishblock2.xlsx	English	h	1.77825	4
failed	negativeld	h	englishblock2.xlsx	English	h	0.718006	4
automatic	neutral	j	englishblock2.xlsx	English	k	0.852786	4
terriﬁed	negativelb	h	englishblock2.xlsx	English	h	1.7929	4
worried	negativelb	h	englishblock2.xlsx	English	h	0.637553	4
biological	neutral	j	englishblock2.xlsx	English	j	1.16014	4
external	neutral	j	englishblock2.xlsx	English	j	1.16767	4
frightened	negativelb	h	englishblock2.xlsx	English	h	1.29467	4
calm	positivelb	k	englishblock2.xlsx	English	j	1.0609	4
average	neutral	j	englishblock2.xlsx	English	j	1.09648	4
pleasant	positivelb	k	englishblock2.xlsx	English	k	0.982793	4
catastrophic	negativeld	h	englishblock2.xlsx	English	h	1.40984	4
moved	positivelb	k	englishblock2.xlsx	English	j	2.13413	4
glorious	positiveld	k	englishblock2.xlsx	English	k	0.824912	4
relaxed	positivelb	k	englishblock2.xlsx	English	j	0.740621	4
fearful	negativelb	h	englishblock2.xlsx	English	h	0.74686	4
arrogant	negativeld	h	englishblock2.xlsx	English	k	1.37552	4
initial	neutral	j	englishblock2.xlsx	English	j	1.39555	4
creative	positiveld	k	englishblock2.xlsx	English	k	0.996278	4
regional	neutral	j	englishblock2.xlsx	English	j	1.14295	4
frequent	neutral	j	englishblock2.xlsx	English	j	1.41137	4
satisﬁed	positivelb	k	englishblock2.xlsx	English	k	0.714336	4
clever	positiveld	k	englishblock2.xlsx	English	k	0.767694	4
extra	neutral	j	englishblock2.xlsx	English	j	0.774996	4
excellent	positiveld	k	englishblock2.xlsx	English	k	0.806185	4
direct	neutral	j	englishblock2.xlsx	English	j	0.847629	4
greedy	negativeld	h	englishblock2.xlsx	English	h	0.922427	4
disgusted	negativelb	h	englishblock2.xlsx	English	h	0.951563	4
glad	positivelb	k	englishblock2.xlsx	English	j	0.714324	4
enjoyable	positivelb	k	englishblock2.xlsx	English	k	0.732984	4
parallel	neutral	j	englishblock2.xlsx	English	j	1.04362	4
contented	positivelb	k	englishblock2.xlsx	English	k	0.766691	4
bored	negativelb	h	englishblock2.xlsx	English	j	0.742428	4
cheery	positivelb	k	englishblock2.xlsx	English	k	1.04373	4
poisonous	negativeld	h	englishblock2.xlsx	English	h	1.23046	4
graceful	positiveld	k	englishblock2.xlsx	English	k	0.774291	4
theoretical	neutral	j	englishblock2.xlsx	English	j	0.965748	4
handsome	positiveld	k	englishblock2.xlsx	English	k	1.75307	4
regretful	negativelb	h	englishblock2.xlsx	English	h	0.855143	4
rude	negativeld	h	englishblock2.xlsx	English	h	1.28897	4
slight	neutral	j	englishblock2.xlsx	English	j	0.975659	4
actual	neutral	j	englishblock2.xlsx	English	j	0.836937	4
public	neutral	j	englishblock2.xlsx	English	j	1.05363	4
illegal	negativeld	h	englishblock2.xlsx	English	h	1.88762	4
nervous	negativelb	h	englishblock2.xlsx	English	h	0.611692	4
magical	positiveld	k	englishblock2.xlsx	English	j	0.763198	4
gladsome	positivelb	k	englishblock2.xlsx	English	k	1.54231	4
destructive	negativeld	h	englishblock2.xlsx	English	h	2.10013	4
formal	neutral	j	englishblock2.xlsx	English	j	0.836622	4
central	neutral	j	englishblock2.xlsx	English	j	0.623533	4
criminal	negativeld	h	englishblock2.xlsx	English	h	1.47526	4
worthless	negativeld	h	englishblock2.xlsx	English	h	1.135	4
famous	positiveld	k	englishblock2.xlsx	English	k	1.01585	4
manual	neutral	j	englishblock2.xlsx	English	j	1.19685	4
bright	positiveld	k	englishblock2.xlsx	English	k	1.22967	4
additional	neutral	j	englishblock2.xlsx	English	j	1.02997	4
immediate	neutral	j	englishblock2.xlsx	English	j	0.685448	4
shocked	negativelb	h	englishblock2.xlsx	English	h	1.04033	4
disappointed	negativelb	h	englishblock1.xlsx	English	h	0.779611	4
brilliant	positiveld	k	englishblock1.xlsx	English	k	0.746434	4
panic	negativelb	h	englishblock1.xlsx	English	h	1.63008	4
selfish	negativeld	h	englishblock1.xlsx	English	h	0.948816	4
fruitful	positiveld	k	englishblock1.xlsx	English	k	0.793069	4
annual	neutral	j	englishblock1.xlsx	English	j	0.96515	4
disastrous	negativeld	h	englishblock1.xlsx	English	h	1.47357	4
sorrowful	negativelb	h	englishblock1.xlsx	English	h	0.596266	4
excited	positivelb	k	englishblock1.xlsx	English	k	1.15429	4
joyous	positivelb	k	englishblock1.xlsx	English	k	0.779627	4
apparent	neutral	j	englishblock1.xlsx	English	j	0.711499	4
wealthy	positiveld	k	englishblock1.xlsx	English	k	0.776565	4
upset	negativelb	h	englishblock1.xlsx	English	h	0.698106	4
probable	neutral	j	englishblock1.xlsx	English	j	1.30928	4
countless	neutral	j	englishblock1.xlsx	English	j	0.927973	4
obvious	neutral	j	englishblock1.xlsx	English	j	0.806596	4
depressed	negativelb	h	englishblock1.xlsx	English	h	0.634889	4
divorced	negativeld	h	englishblock1.xlsx	English	h	0.789169	4
sad	negativelb	h	englishblock1.xlsx	English	h	0.668017	4
dangerous	negativeld	h	englishblock1.xlsx	English	h	0.539617	4
ashamed	negativelb	h	englishblock1.xlsx	English	h	0.675487	4
behavioral	neutral	j	englishblock1.xlsx	English	j	0.973571	4
numerous	neutral	j	englishblock1.xlsx	English	j	1.08665	4
visual	neutral	j	englishblock1.xlsx	English	j	0.57622	4
thrilled	positivelb	k	englishblock1.xlsx	English	j	0.607954	4
verbal	neutral	j	englishblock1.xlsx	English	j	0.815184	4
neutral	neutral	j	englishblock1.xlsx	English	j	0.727411	4
happy	positivelb	k	englishblock1.xlsx	English	k	0.467538	4
current	neutral	j	englishblock1.xlsx	English	j	0.746432	4
diligent	positiveld	k	englishblock1.xlsx	English	k	1.14457	4
joyful	positivelb	k	englishblock1.xlsx	English	k	0.556467	4
unhappy	negativelb	h	englishblock1.xlsx	English	h	0.799594	4
delighted	positivelb	k	englishblock1.xlsx	English	k	0.728716	4
similar	neutral	j	englishblock1.xlsx	English	j	0.705784	4
poor	negativeld	h	englishblock1.xlsx	English	h	0.830221	4
various	neutral	j	englishblock1.xlsx	English	j	0.823213	4
pleased	positivelb	k	englishblock1.xlsx	English	k	0.706035	4
afraid	negativelb	h	englishblock1.xlsx	English	h	0.627372	4
surprised	positivelb	k	englishblock1.xlsx	English	k	0.804896	4
elegant	positiveld	k	englishblock1.xlsx	English	k	0.590313	4
global	neutral	j	englishblock1.xlsx	English	j	0.816486	4
concrete	neutral	j	englishblock1.xlsx	English	j	1.68134	4
foolish	negativeld	h	englishblock1.xlsx	English	h	1.4269	4
brave	positiveld	k	englishblock1.xlsx	English	k	1.87045	4
prosperous	positiveld	k	englishblock1.xlsx	English	k	1.2154	4
topical	neutral	j	englishblock1.xlsx	English	j	2.16716	4
grieved	negativelb	h	englishblock1.xlsx	English	h	0.898706	4
difficult	negativeld	h	englishblock1.xlsx	English	h	0.573008	4
cheerful	positivelb	k	englishblock1.xlsx	English	k	0.821967	4
romantic	positiveld	k	englishblock1.xlsx	English	j	1.43663	4
beautiful	positiveld	k	englishblock1.xlsx	English	k	0.637886	4
same	neutral	j	englishblock1.xlsx	English	j	0.765673	4
lazy	negativeld	h	englishblock1.xlsx	English	h	0.669211	4
stupid	negativeld	h	englishblock1.xlsx	English	h	0.600131	4
tasty	positiveld	k	englishblock1.xlsx	English	k	0.880815	4
common	neutral	j	englishblock1.xlsx	English	j	0.596728	4
bloody	negativeld	h	englishblock1.xlsx	English	j	0.905295	4
usual	neutral	j	englishblock1.xlsx	English	j	0.837485	4
grateful	positivelb	k	englishblock1.xlsx	English	k	0.601503	4
occasional	neutral	j	englishblock1.xlsx	English	j	0.861277	4
抑郁	negativelb	h	chineseblock3.xlsx	Chinese	h	0.736446	4
失落	negativelb	h	chineseblock3.xlsx	Chinese	h	0.603813	4
相符	neutral	j	chineseblock3.xlsx	Chinese	j	0.813168	4
传统	neutral	j	chineseblock3.xlsx	Chinese	j	1.13195	4
残忍	negativeld	h	chineseblock3.xlsx	Chinese	h	0.719231	4
得意	positivelb	k	chineseblock3.xlsx	Chinese	k	0.643336	4
惊喜	positivelb	k	chineseblock3.xlsx	Chinese	k	0.647221	4
旺盛	positiveld	k	chineseblock3.xlsx	Chinese	k	0.56992	4
欢畅	positivelb	k	chineseblock3.xlsx	Chinese	k	0.578249	4
适当	neutral	j	chineseblock3.xlsx	Chinese	j	0.57217	4
忧虑	negativelb	h	chineseblock3.xlsx	Chinese	h	0.594105	4
特别	neutral	j	chineseblock3.xlsx	Chinese	j	0.703159	4
苦闷	negativelb	h	chineseblock3.xlsx	Chinese	h	0.629142	4
狡猾	negativeld	h	chineseblock3.xlsx	Chinese	h	0.424907	4
准时	neutral	j	chineseblock3.xlsx	Chinese	j	0.705942	4
光荣	positiveld	k	chineseblock3.xlsx	Chinese	k	0.489659	4
高尚	positiveld	k	chineseblock3.xlsx	Chinese	k	0.410528	4
凶狠	negativeld	h	chineseblock3.xlsx	Chinese	h	0.459093	4
富足	positiveld	k	chineseblock3.xlsx	Chinese	k	0.604389	4
友好	positiveld	k	chineseblock3.xlsx	Chinese	k	0.680937	4
肮脏	negativeld	h	chineseblock3.xlsx	Chinese	h	0.699937	4
熟悉	neutral	j	chineseblock3.xlsx	Chinese	j	0.758003	4
阳刚	positiveld	k	chineseblock3.xlsx	Chinese	j	0.568091	4
衰老	negativeld	h	chineseblock3.xlsx	Chinese	h	0.797697	4
平常	neutral	j	chineseblock3.xlsx	Chinese	j	0.639409	4
模糊	neutral	j	chineseblock3.xlsx	Chinese	h	0.544581	4
不安	negativelb	h	chineseblock3.xlsx	Chinese	h	1.18858	4
任意	neutral	j	chineseblock3.xlsx	Chinese	j	1.27913	4
客观	neutral	j	chineseblock3.xlsx	Chinese	j	0.810761	4
平均	neutral	j	chineseblock3.xlsx	Chinese	j	0.510206	4
细微	neutral	j	chineseblock3.xlsx	Chinese	j	0.724442	4
规矩	neutral	j	chineseblock3.xlsx	Chinese	j	0.506229	4
通俗	neutral	j	chineseblock3.xlsx	Chinese	j	0.435912	4
温暖	positiveld	k	chineseblock3.xlsx	Chinese	k	1.60476	4
足够	neutral	j	chineseblock3.xlsx	Chinese	j	1.0751	4
痛快	positivelb	k	chineseblock3.xlsx	Chinese	k	0.634874	4
漂亮	positiveld	k	chineseblock3.xlsx	Chinese	k	0.473619	4
欣悦	positivelb	k	chineseblock3.xlsx	Chinese	k	0.467615	4
实际	neutral	j	chineseblock3.xlsx	Chinese	h	0.624323	4
明确	neutral	j	chineseblock3.xlsx	Chinese	j	0.948685	4
普遍	neutral	j	chineseblock3.xlsx	Chinese	j	0.63501	4
忧郁	negativelb	h	chineseblock3.xlsx	Chinese	h	0.715812	4
虚伪	negativeld	h	chineseblock3.xlsx	Chinese	h	0.580661	4
冷静	positivelb	k	chineseblock3.xlsx	Chinese	j	0.727893	4
全面	neutral	j	chineseblock3.xlsx	Chinese	j	0.84165	4
苦恼	negativelb	h	chineseblock3.xlsx	Chinese	h	0.622401	4
紧张	negativelb	h	chineseblock3.xlsx	Chinese	h	0.468257	4
紧急	negativeld	h	chineseblock3.xlsx	Chinese	h	0.530346	4
扭曲	negativeld	h	chineseblock3.xlsx	Chinese	h	0.802498	4
低劣	negativeld	h	chineseblock3.xlsx	Chinese	h	0.47954	4
委屈	negativelb	h	chineseblock3.xlsx	Chinese	h	0.593986	4
固定	neutral	j	chineseblock3.xlsx	Chinese	j	0.647642	4
失望	negativelb	h	chineseblock3.xlsx	Chinese	h	0.656583	4
繁荣	positiveld	k	chineseblock3.xlsx	Chinese	k	0.593656	4
顺心	positivelb	k	chineseblock3.xlsx	Chinese	k	0.893464	4
偏执	negativeld	h	chineseblock3.xlsx	Chinese	h	0.566016	4
灿烂	positiveld	k	chineseblock3.xlsx	Chinese	k	0.744567	4
满意	positivelb	k	chineseblock3.xlsx	Chinese	k	0.501541	4
自豪	positivelb	k	chineseblock3.xlsx	Chinese	k	0.543354	4
快活	positivelb	k	chineseblock3.xlsx	Chinese	k	0.367543	4
典型	neutral	j	chineseblock1.xlsx	Chinese	j	1.80583	4
横向	neutral	j	chineseblock1.xlsx	Chinese	j	0.849715	4
恶劣	negativeld	h	chineseblock1.xlsx	Chinese	h	0.52481	4
圣洁	positiveld	k	chineseblock1.xlsx	Chinese	k	0.724221	4
愤怒	negativelb	h	chineseblock1.xlsx	Chinese	h	0.652412	4
喜悦	positivelb	k	chineseblock1.xlsx	Chinese	k	0.559014	4
寻常	neutral	j	chineseblock1.xlsx	Chinese	j	0.682254	4
系统	neutral	j	chineseblock1.xlsx	Chinese	j	0.754591	4
所有	neutral	j	chineseblock1.xlsx	Chinese	j	0.731003	4
愉快	positivelb	k	chineseblock1.xlsx	Chinese	k	0.474123	4
亲热	positiveld	k	chineseblock1.xlsx	Chinese	k	0.47614	4
标准	neutral	j	chineseblock1.xlsx	Chinese	j	0.636035	4
奸诈	negativeld	h	chineseblock1.xlsx	Chinese	h	0.61664	4
快乐	positivelb	k	chineseblock1.xlsx	Chinese	j	0.546767	4
优秀	positiveld	k	chineseblock1.xlsx	Chinese	k	0.49449	4
如意	positiveld	k	chineseblock1.xlsx	Chinese	k	0.441156	4
开心	positivelb	k	chineseblock1.xlsx	Chinese	k	0.826501	4
分散	neutral	j	chineseblock1.xlsx	Chinese	j	0.630451	4
高雅	positiveld	k	chineseblock1.xlsx	Chinese	k	0.803411	4
额外	neutral	j	chineseblock1.xlsx	Chinese	k	0.5762	4
基本	neutral	j	chineseblock1.xlsx	Chinese	j	0.703754	4
猖狂	negativeld	h	chineseblock1.xlsx	Chinese	h	0.734974	4
高兴	positivelb	k	chineseblock1.xlsx	Chinese	k	1.06196	4
悲哀	negativelb	h	chineseblock1.xlsx	Chinese	j	0.65434	4
悲伤	negativelb	h	chineseblock1.xlsx	Chinese	h	0.645483	4
欢喜	positivelb	k	chineseblock1.xlsx	Chinese	k	0.73415	4
懊恼	negativelb	h	chineseblock1.xlsx	Chinese	h	1.15723	4
壮观	positiveld	k	chineseblock1.xlsx	Chinese	k	1.8034	4
害怕	negativelb	h	chineseblock1.xlsx	Chinese	j	0.60581	4
慈祥	positiveld	k	chineseblock1.xlsx	Chinese	k	1.40802	4
愉悦	positivelb	k	chineseblock1.xlsx	Chinese	k	0.50285	4
平衡	neutral	j	chineseblock1.xlsx	Chinese	j	0.794503	4
根本	neutral	j	chineseblock1.xlsx	Chinese	j	0.908608	4
虚荣	negativeld	h	chineseblock1.xlsx	Chinese	k	0.658462	4
欣喜	positivelb	k	chineseblock1.xlsx	Chinese	k	0.724244	4
野蛮	negativeld	h	chineseblock1.xlsx	Chinese	h	0.929649	4
分明	neutral	j	chineseblock1.xlsx	Chinese	j	0.722378	4
荒唐	negativeld	h	chineseblock1.xlsx	Chinese	h	0.927494	4
放荡	negativeld	h	chineseblock1.xlsx	Chinese	h	0.750493	4
相同	neutral	j	chineseblock1.xlsx	Chinese	j	0.948066	4
综合	neutral	j	chineseblock1.xlsx	Chinese	j	0.586762	4
具体	neutral	j	chineseblock1.xlsx	Chinese	j	0.713566	4
偶然	neutral	j	chineseblock1.xlsx	Chinese	j	0.588443	4
适量	neutral	j	chineseblock1.xlsx	Chinese	j	0.478753	4
焦急	negativelb	h	chineseblock1.xlsx	Chinese	j	0.382332	4
阴险	negativeld	h	chineseblock1.xlsx	Chinese	h	1.06805	4
兴奋	positivelb	k	chineseblock1.xlsx	Chinese	k	0.578623	4
简短	neutral	j	chineseblock1.xlsx	Chinese	j	0.783998	4
亲密	positiveld	k	chineseblock1.xlsx	Chinese	k	1.13087	4
险恶	negativeld	h	chineseblock1.xlsx	Chinese	h	0.665706	4
悲愤	negativelb	h	chineseblock1.xlsx	Chinese	h	0.679688	4
惶恐	negativelb	h	chineseblock1.xlsx	Chinese	h	0.611261	4
必要	neutral	j	chineseblock1.xlsx	Chinese	j	0.641821	4
日常	neutral	j	chineseblock1.xlsx	Chinese	j	0.815208	4
热闹	positiveld	k	chineseblock1.xlsx	Chinese	k	0.62679	4
难过	negativelb	h	chineseblock1.xlsx	Chinese	h	0.588134	4
欢乐	positivelb	k	chineseblock1.xlsx	Chinese	h	0.48501	4
惆怅	negativelb	h	chineseblock1.xlsx	Chinese	j	0.919749	4
堕落	negativeld	h	chineseblock1.xlsx	Chinese	h	0.765766	4
浪漫	positiveld	k	chineseblock1.xlsx	Chinese	k	0.863679	4
危急	negativeld	h	chineseblock2.xlsx	Chinese	h	0.720817	4
微观	neutral	j	chineseblock2.xlsx	Chinese	j	0.806317	4
普通	neutral	j	chineseblock2.xlsx	Chinese	j	0.660807	4
简单	neutral	j	chineseblock2.xlsx	Chinese	j	1.0642	4
悲切	negativelb	h	chineseblock2.xlsx	Chinese	j	0.503665	4
狡诈	negativeld	h	chineseblock2.xlsx	Chinese	h	0.562899	4
直接	neutral	j	chineseblock2.xlsx	Chinese	j	0.749428	4
隐约	neutral	j	chineseblock2.xlsx	Chinese	j	0.8211	4
激奋	positivelb	k	chineseblock2.xlsx	Chinese	k	1.41768	4
辉煌	positiveld	k	chineseblock2.xlsx	Chinese	k	0.496747	4
欢欣	positivelb	k	chineseblock2.xlsx	Chinese	k	0.644938	4
一致	neutral	j	chineseblock2.xlsx	Chinese	j	0.647735	4
间接	neutral	j	chineseblock2.xlsx	Chinese	j	0.632027	4
业余	neutral	j	chineseblock2.xlsx	Chinese	j	0.771965	4
内疚	negativelb	h	chineseblock2.xlsx	Chinese	h	0.475593	4
完整	neutral	j	chineseblock2.xlsx	Chinese	j	0.605499	4
抽象	neutral	j	chineseblock2.xlsx	Chinese	j	0.664599	4
懦弱	negativeld	h	chineseblock2.xlsx	Chinese	h	0.654208	4
厌烦	negativelb	h	chineseblock2.xlsx	Chinese	h	0.545254	4
郁闷	negativelb	h	chineseblock2.xlsx	Chinese	h	0.393837	4
明显	neutral	j	chineseblock2.xlsx	Chinese	j	0.832349	4
轻微	neutral	j	chineseblock2.xlsx	Chinese	j	0.587115	4
吉利	positiveld	k	chineseblock2.xlsx	Chinese	k	0.616078	4
成功	positiveld	k	chineseblock2.xlsx	Chinese	k	0.548553	4
荒凉	negativeld	h	chineseblock2.xlsx	Chinese	j	0.548987	4
沮丧	negativelb	h	chineseblock2.xlsx	Chinese	h	0.678979	4
疼痛	negativeld	h	chineseblock2.xlsx	Chinese	h	0.503906	4
喜乐	positivelb	k	chineseblock2.xlsx	Chinese	k	0.596996	4
低贱	negativeld	h	chineseblock2.xlsx	Chinese	h	0.631026	4
正常	neutral	j	chineseblock2.xlsx	Chinese	j	0.68272	4
粗鲁	negativeld	h	chineseblock2.xlsx	Chinese	h	0.857563	4
直观	neutral	j	chineseblock2.xlsx	Chinese	j	0.771184	4
自私	negativeld	h	chineseblock2.xlsx	Chinese	h	0.605427	4
舒心	positivelb	k	chineseblock2.xlsx	Chinese	k	0.633917	4
顽强	positiveld	k	chineseblock2.xlsx	Chinese	j	1.54405	4
欣慰	positivelb	k	chineseblock2.xlsx	Chinese	k	0.483755	4
吝啬	negativeld	h	chineseblock2.xlsx	Chinese	h	0.594468	4
合法	neutral	j	chineseblock2.xlsx	Chinese	j	0.647276	4
雄伟	positiveld	k	chineseblock2.xlsx	Chinese	k	0.505771	4
初步	neutral	j	chineseblock2.xlsx	Chinese	j	0.632049	4
同等	neutral	j	chineseblock2.xlsx	Chinese	j	0.597116	4
忧愁	negativelb	h	chineseblock2.xlsx	Chinese	h	0.763941	4
卓越	positiveld	k	chineseblock2.xlsx	Chinese	k	0.576452	4
欢快	positivelb	k	chineseblock2.xlsx	Chinese	k	0.620836	4
哀伤	negativelb	h	chineseblock2.xlsx	Chinese	h	1.00105	4
狼狈	negativeld	h	chineseblock2.xlsx	Chinese	h	0.516129	4
短暂	neutral	j	chineseblock2.xlsx	Chinese	j	0.927131	4
精彩	positiveld	k	chineseblock2.xlsx	Chinese	k	0.539578	4
哀愁	negativelb	h	chineseblock2.xlsx	Chinese	h	0.703412	4
慌张	negativelb	h	chineseblock2.xlsx	Chinese	h	1.16042	4
欢愉	positivelb	k	chineseblock2.xlsx	Chinese	k	0.694068	4
规范	neutral	j	chineseblock2.xlsx	Chinese	j	0.701496	4
亢奋	positivelb	k	chineseblock2.xlsx	Chinese	k	0.777709	4
畅快	positivelb	k	chineseblock2.xlsx	Chinese	k	0.608517	4
壮丽	positiveld	k	chineseblock2.xlsx	Chinese	k	0.432054	4
勇猛	positiveld	k	chineseblock2.xlsx	Chinese	h	0.78149	4
共同	neutral	j	chineseblock2.xlsx	Chinese	j	1.45558	4
激动	positivelb	k	chineseblock2.xlsx	Chinese	k	0.691948	4
兴旺	positiveld	k	chineseblock2.xlsx	Chinese	k	0.499283	4
伤感	negativelb	h	chineseblock2.xlsx	Chinese	h	1.73447	4
卓越	positiveld	k	chineseblock2.xlsx	Chinese	k	0.721696	5
狼狈	negativeld	h	chineseblock2.xlsx	Chinese	h	0.755088	5
一致	neutral	j	chineseblock2.xlsx	Chinese	j	1.40092	5
舒心	positivelb	k	chineseblock2.xlsx	Chinese	k	0.533083	5
荒凉	negativeld	h	chineseblock2.xlsx	Chinese	h	0.763325	5
抽象	neutral	j	chineseblock2.xlsx	Chinese	j	1.41088	5
亢奋	positivelb	k	chineseblock2.xlsx	Chinese	k	0.756681	5
悲切	negativelb	h	chineseblock2.xlsx	Chinese	h	0.883896	5
欣慰	positivelb	k	chineseblock2.xlsx	Chinese	k	1.00542	5
郁闷	negativelb	h	chineseblock2.xlsx	Chinese	h	0.850808	5
业余	neutral	j	chineseblock2.xlsx	Chinese	j	0.844664	5
壮丽	positiveld	k	chineseblock2.xlsx	Chinese	k	0.667359	5
微观	neutral	j	chineseblock2.xlsx	Chinese	j	1.57637	5
普通	neutral	j	chineseblock2.xlsx	Chinese	h	1.30099	5
成功	positiveld	k	chineseblock2.xlsx	Chinese	k	0.722763	5
激奋	positivelb	k	chineseblock2.xlsx	Chinese	k	0.880868	5
顽强	positiveld	k	chineseblock2.xlsx	Chinese	k	0.719988	5
畅快	positivelb	k	chineseblock2.xlsx	Chinese	k	0.735713	5
短暂	neutral	j	chineseblock2.xlsx	Chinese	h	1.46199	5
危急	negativeld	h	chineseblock2.xlsx	Chinese	h	1.02458	5
忧愁	negativelb	h	chineseblock2.xlsx	Chinese	h	0.822124	5
吉利	positiveld	k	chineseblock2.xlsx	Chinese	k	0.779047	5
雄伟	positiveld	k	chineseblock2.xlsx	Chinese	k	0.627736	5
兴旺	positiveld	k	chineseblock2.xlsx	Chinese	k	0.77338	5
欢快	positivelb	k	chineseblock2.xlsx	Chinese	k	0.55755	5
正常	neutral	j	chineseblock2.xlsx	Chinese	k	0.873668	5
简单	neutral	j	chineseblock2.xlsx	Chinese	j	1.67262	5
完整	neutral	j	chineseblock2.xlsx	Chinese	k	1.24114	5
沮丧	negativelb	h	chineseblock2.xlsx	Chinese	h	0.683348	5
明显	neutral	j	chineseblock2.xlsx	Chinese	k	1.29889	5
喜乐	positivelb	k	chineseblock2.xlsx	Chinese	k	1.13439	5
欢愉	positivelb	k	chineseblock2.xlsx	Chinese	k	1.16626	5
欢欣	positivelb	k	chineseblock2.xlsx	Chinese	k	1.2161	5
直接	neutral	j	chineseblock2.xlsx	Chinese	j	1.39313	5
勇猛	positiveld	k	chineseblock2.xlsx	Chinese	k	1.02566	5
厌烦	negativelb	h	chineseblock2.xlsx	Chinese	h	0.786804	5
狡诈	negativeld	h	chineseblock2.xlsx	Chinese	h	1.89288	5
共同	neutral	j	chineseblock2.xlsx	Chinese	j	1.03947	5
低贱	negativeld	h	chineseblock2.xlsx	Chinese	h	0.599234	5
疼痛	negativeld	h	chineseblock2.xlsx	Chinese	h	1.14439	5
懦弱	negativeld	h	chineseblock2.xlsx	Chinese	h	0.576484	5
哀愁	negativelb	h	chineseblock2.xlsx	Chinese	h	0.661552	5
精彩	positiveld	k	chineseblock2.xlsx	Chinese	k	0.949097	5
隐约	neutral	j	chineseblock2.xlsx	Chinese	j	0.797611	5
哀伤	negativelb	h	chineseblock2.xlsx	Chinese	h	0.65435	5
伤感	negativelb	h	chineseblock2.xlsx	Chinese	h	0.725183	5
内疚	negativelb	h	chineseblock2.xlsx	Chinese	h	0.599375	5
辉煌	positiveld	k	chineseblock2.xlsx	Chinese	k	0.733884	5
合法	neutral	j	chineseblock2.xlsx	Chinese	k	0.643316	5
直观	neutral	j	chineseblock2.xlsx	Chinese	j	1.27191	5
初步	neutral	j	chineseblock2.xlsx	Chinese	j	0.843557	5
同等	neutral	j	chineseblock2.xlsx	Chinese	j	0.666181	5
规范	neutral	j	chineseblock2.xlsx	Chinese	j	2.86514	5
慌张	negativelb	h	chineseblock2.xlsx	Chinese	h	1.08709	5
吝啬	negativeld	h	chineseblock2.xlsx	Chinese	h	0.788355	5
间接	neutral	j	chineseblock2.xlsx	Chinese	j	1.62537	5
自私	negativeld	h	chineseblock2.xlsx	Chinese	h	1.89397	5
粗鲁	negativeld	h	chineseblock2.xlsx	Chinese	h	0.900675	5
轻微	neutral	j	chineseblock2.xlsx	Chinese	j	0.901804	5
激动	positivelb	k	chineseblock2.xlsx	Chinese	k	0.793178	5
愤怒	negativelb	h	chineseblock1.xlsx	Chinese	h	0.705474	5
猖狂	negativeld	h	chineseblock1.xlsx	Chinese	h	0.87754	5
慈祥	positiveld	k	chineseblock1.xlsx	Chinese	k	0.637217	5
害怕	negativelb	h	chineseblock1.xlsx	Chinese	h	0.798015	5
野蛮	negativeld	h	chineseblock1.xlsx	Chinese	h	0.624945	5
高雅	positiveld	k	chineseblock1.xlsx	Chinese	k	1.30379	5
具体	neutral	j	chineseblock1.xlsx	Chinese	j	0.915153	5
平衡	neutral	j	chineseblock1.xlsx	Chinese	j	0.656068	5
分散	neutral	j	chineseblock1.xlsx	Chinese	j	0.588797	5
适量	neutral	j	chineseblock1.xlsx	Chinese	j	0.884092	5
必要	neutral	j	chineseblock1.xlsx	Chinese	j	0.84151	5
欢喜	positivelb	k	chineseblock1.xlsx	Chinese	k	0.621219	5
如意	positiveld	k	chineseblock1.xlsx	Chinese	k	0.695431	5
圣洁	positiveld	k	chineseblock1.xlsx	Chinese	k	0.497212	5
寻常	neutral	j	chineseblock1.xlsx	Chinese	j	0.873166	5
热闹	positiveld	k	chineseblock1.xlsx	Chinese	k	1.24419	5
壮观	positiveld	k	chineseblock1.xlsx	Chinese	k	0.632615	5
快乐	positivelb	k	chineseblock1.xlsx	Chinese	k	0.509006	5
偶然	neutral	j	chineseblock1.xlsx	Chinese	h	0.704376	5
欢乐	positivelb	k	chineseblock1.xlsx	Chinese	k	1.05807	5
额外	neutral	j	chineseblock1.xlsx	Chinese	j	0.876832	5
欣喜	positivelb	k	chineseblock1.xlsx	Chinese	k	0.708165	5
愉快	positivelb	k	chineseblock1.xlsx	Chinese	k	0.540518	5
焦急	negativelb	h	chineseblock1.xlsx	Chinese	h	0.747071	5
放荡	negativeld	h	chineseblock1.xlsx	Chinese	h	1.16735	5
悲伤	negativelb	h	chineseblock1.xlsx	Chinese	h	1.3683	5
堕落	negativeld	h	chineseblock1.xlsx	Chinese	h	0.689229	5
惶恐	negativelb	h	chineseblock1.xlsx	Chinese	h	0.751201	5
根本	neutral	j	chineseblock1.xlsx	Chinese	j	1.62367	5
恶劣	negativeld	h	chineseblock1.xlsx	Chinese	h	0.543702	5
综合	neutral	j	chineseblock1.xlsx	Chinese	j	0.711335	5
奸诈	negativeld	h	chineseblock1.xlsx	Chinese	h	0.618945	5
愉悦	positivelb	k	chineseblock1.xlsx	Chinese	k	0.678377	5
虚荣	negativeld	h	chineseblock1.xlsx	Chinese	h	0.600725	5
日常	neutral	j	chineseblock1.xlsx	Chinese	j	0.707019	5
难过	negativelb	h	chineseblock1.xlsx	Chinese	h	0.680812	5
系统	neutral	j	chineseblock1.xlsx	Chinese	j	0.741194	5
标准	neutral	j	chineseblock1.xlsx	Chinese	j	1.07243	5
险恶	negativeld	h	chineseblock1.xlsx	Chinese	h	0.705511	5
分明	neutral	j	chineseblock1.xlsx	Chinese	j	1.96514	5
所有	neutral	j	chineseblock1.xlsx	Chinese	j	0.650126	5
高兴	positivelb	k	chineseblock1.xlsx	Chinese	k	0.636741	5
阴险	negativeld	h	chineseblock1.xlsx	Chinese	h	0.614307	5
亲密	positiveld	k	chineseblock1.xlsx	Chinese	k	1.13505	5
开心	positivelb	k	chineseblock1.xlsx	Chinese	k	0.629972	5
基本	neutral	j	chineseblock1.xlsx	Chinese	j	1.37385	5
兴奋	positivelb	k	chineseblock1.xlsx	Chinese	k	0.664543	5
简短	neutral	j	chineseblock1.xlsx	Chinese	j	1.35748	5
懊恼	negativelb	h	chineseblock1.xlsx	Chinese	h	0.851938	5
典型	neutral	j	chineseblock1.xlsx	Chinese	j	1.24954	5
横向	neutral	j	chineseblock1.xlsx	Chinese	j	0.694902	5
悲哀	negativelb	h	chineseblock1.xlsx	Chinese	h	0.829038	5
惆怅	negativelb	h	chineseblock1.xlsx	Chinese	h	1.91563	5
喜悦	positivelb	k	chineseblock1.xlsx	Chinese	k	0.779228	5
亲热	positiveld	k	chineseblock1.xlsx	Chinese	k	0.566501	5
浪漫	positiveld	k	chineseblock1.xlsx	Chinese	k	0.500027	5
优秀	positiveld	k	chineseblock1.xlsx	Chinese	k	0.712974	5
相同	neutral	j	chineseblock1.xlsx	Chinese	j	1.10073	5
荒唐	negativeld	h	chineseblock1.xlsx	Chinese	h	0.811793	5
悲愤	negativelb	h	chineseblock1.xlsx	Chinese	h	0.688534	5
凶狠	negativeld	h	chineseblock3.xlsx	Chinese	h	0.736517	5
欢畅	positivelb	k	chineseblock3.xlsx	Chinese	k	0.702462	5
特别	neutral	j	chineseblock3.xlsx	Chinese	k	1.09467	5
传统	neutral	j	chineseblock3.xlsx	Chinese	j	0.730146	5
实际	neutral	j	chineseblock3.xlsx	Chinese	j	1.10053	5
狡猾	negativeld	h	chineseblock3.xlsx	Chinese	h	0.632624	5
相符	neutral	j	chineseblock3.xlsx	Chinese	j	1.53307	5
固定	neutral	j	chineseblock3.xlsx	Chinese	j	0.718271	5
熟悉	neutral	j	chineseblock3.xlsx	Chinese	k	0.773002	5
快活	positivelb	k	chineseblock3.xlsx	Chinese	k	0.647805	5
苦闷	negativelb	h	chineseblock3.xlsx	Chinese	h	0.716463	5
紧急	negativeld	h	chineseblock3.xlsx	Chinese	h	1.63938	5
适当	neutral	j	chineseblock3.xlsx	Chinese	j	0.684016	5
衰老	negativeld	h	chineseblock3.xlsx	Chinese	h	2.17195	5
灿烂	positiveld	k	chineseblock3.xlsx	Chinese	k	0.676297	5
忧虑	negativelb	h	chineseblock3.xlsx	Chinese	k	0.999386	5
紧张	negativelb	h	chineseblock3.xlsx	Chinese	h	1.00311	5
肮脏	negativeld	h	chineseblock3.xlsx	Chinese	h	0.665865	5
得意	positivelb	k	chineseblock3.xlsx	Chinese	k	0.618324	5
全面	neutral	j	chineseblock3.xlsx	Chinese	j	0.722208	5
准时	neutral	j	chineseblock3.xlsx	Chinese	j	1.30864	5
满意	positivelb	k	chineseblock3.xlsx	Chinese	k	0.64537	5
失落	negativelb	h	chineseblock3.xlsx	Chinese	h	0.676931	5
模糊	neutral	j	chineseblock3.xlsx	Chinese	h	0.565705	5
惊喜	positivelb	k	chineseblock3.xlsx	Chinese	k	0.700878	5
繁荣	positiveld	k	chineseblock3.xlsx	Chinese	k	0.637784	5
通俗	neutral	j	chineseblock3.xlsx	Chinese	j	2.87168	5
客观	neutral	j	chineseblock3.xlsx	Chinese	k	0.567202	5
苦恼	negativelb	h	chineseblock3.xlsx	Chinese	h	1.03775	5
高尚	positiveld	k	chineseblock3.xlsx	Chinese	k	0.791799	5
痛快	positivelb	k	chineseblock3.xlsx	Chinese	k	1.42702	5
委屈	negativelb	h	chineseblock3.xlsx	Chinese	h	0.673091	5
失望	negativelb	h	chineseblock3.xlsx	Chinese	h	2.11033	5
阳刚	positiveld	k	chineseblock3.xlsx	Chinese	k	0.792819	5
扭曲	negativeld	h	chineseblock3.xlsx	Chinese	h	0.745625	5
平均	neutral	j	chineseblock3.xlsx	Chinese	j	0.80984	5
旺盛	positiveld	k	chineseblock3.xlsx	Chinese	k	2.26875	5
欣悦	positivelb	k	chineseblock3.xlsx	Chinese	k	0.746689	5
残忍	negativeld	h	chineseblock3.xlsx	Chinese	h	0.626622	5
忧郁	negativelb	h	chineseblock3.xlsx	Chinese	h	1.23393	5
自豪	positivelb	k	chineseblock3.xlsx	Chinese	k	0.755056	5
友好	positiveld	k	chineseblock3.xlsx	Chinese	k	0.638375	5
任意	neutral	j	chineseblock3.xlsx	Chinese	j	0.812066	5
温暖	positiveld	k	chineseblock3.xlsx	Chinese	k	0.641387	5
规矩	neutral	j	chineseblock3.xlsx	Chinese	None		5
偏执	negativeld	h	chineseblock3.xlsx	Chinese	h	1.10621	5
虚伪	negativeld	h	chineseblock3.xlsx	Chinese	h	1.14005	5
平常	neutral	j	chineseblock3.xlsx	Chinese	j	0.89075	5
漂亮	positiveld	k	chineseblock3.xlsx	Chinese	k	0.736201	5
冷静	positivelb	k	chineseblock3.xlsx	Chinese	k	1.14512	5
普遍	neutral	j	chineseblock3.xlsx	Chinese	j	0.825272	5
抑郁	negativelb	h	chineseblock3.xlsx	Chinese	h	0.699049	5
足够	neutral	j	chineseblock3.xlsx	Chinese	k	0.576216	5
富足	positiveld	k	chineseblock3.xlsx	Chinese	k	0.557285	5
明确	neutral	j	chineseblock3.xlsx	Chinese	k	0.559272	5
细微	neutral	j	chineseblock3.xlsx	Chinese	j	0.749656	5
光荣	positiveld	k	chineseblock3.xlsx	Chinese	k	0.630178	5
低劣	negativeld	h	chineseblock3.xlsx	Chinese	h	0.915689	5
不安	negativelb	h	chineseblock3.xlsx	Chinese	h	2.45981	5
顺心	positivelb	k	chineseblock3.xlsx	Chinese	k	1.4497	5
frequent	neutral	j	englishblock2.xlsx	English	j	1.58919	5
excellent	positiveld	k	englishblock2.xlsx	English	k	0.89807	5
catastrophic	negativeld	h	englishblock2.xlsx	English	j	1.43933	5
creative	positiveld	k	englishblock2.xlsx	English	k	0.731185	5
average	neutral	j	englishblock2.xlsx	English	j	1.24945	5
bored	negativelb	h	englishblock2.xlsx	English	h	0.833114	5
bright	positiveld	k	englishblock2.xlsx	English	k	0.667685	5
rude	negativeld	h	englishblock2.xlsx	English	h	0.774373	5
worried	negativelb	h	englishblock2.xlsx	English	h	0.902472	5
biological	neutral	j	englishblock2.xlsx	English	j	1.05316	5
automatic	neutral	j	englishblock2.xlsx	English	j	1.18983	5
formal	neutral	j	englishblock2.xlsx	English	k	0.680933	5
straight	neutral	j	englishblock2.xlsx	English	j	1.13911	5
calm	positivelb	k	englishblock2.xlsx	English	k	0.877251	5
relaxed	positivelb	k	englishblock2.xlsx	English	k	1.03289	5
regretful	negativelb	h	englishblock2.xlsx	English	h	0.883706	5
actual	neutral	j	englishblock2.xlsx	English	j	1.02072	5
regional	neutral	j	englishblock2.xlsx	English	j	1.65178	5
glorious	positiveld	k	englishblock2.xlsx	English	k	1.10466	5
worthless	negativeld	h	englishblock2.xlsx	English	k	1.60696	5
poisonous	negativeld	h	englishblock2.xlsx	English	h	2.1796	5
delicious	positiveld	k	englishblock2.xlsx	English	k	0.80218	5
glad	positivelb	k	englishblock2.xlsx	English	k	0.600699	5
failed	negativeld	h	englishblock2.xlsx	English	h	0.958689	5
cheery	positivelb	k	englishblock2.xlsx	English	k	0.729193	5
graceful	positiveld	k	englishblock2.xlsx	English	k	0.671227	5
immediate	neutral	j	englishblock2.xlsx	English	j	1.41535	5
arrogant	negativeld	h	englishblock2.xlsx	English	k	1.70679	5
scared	negativelb	h	englishblock2.xlsx	English	h	1.63227	5
manual	neutral	j	englishblock2.xlsx	English	j	1.38653	5
contented	positivelb	k	englishblock2.xlsx	English	k	1.79952	5
criminal	negativeld	h	englishblock2.xlsx	English	k	1.0063	5
extra	neutral	j	englishblock2.xlsx	English	k	1.16942	5
gladsome	positivelb	k	englishblock2.xlsx	English	k	2.14741	5
destructive	negativeld	h	englishblock2.xlsx	English	h	1.10605	5
clever	positiveld	k	englishblock2.xlsx	English	k	1.35409	5
initial	neutral	j	englishblock2.xlsx	English	j	1.10719	5
additional	neutral	j	englishblock2.xlsx	English	j	1.05041	5
illegal	negativeld	h	englishblock2.xlsx	English	h	1.9492	5
shocked	negativelb	h	englishblock2.xlsx	English	h	1.13356	5
terriﬁed	negativelb	h	englishblock2.xlsx	English	h	0.817587	5
public	neutral	j	englishblock2.xlsx	English	j	1.06238	5
handsome	positiveld	k	englishblock2.xlsx	English	k	0.713307	5
slight	neutral	j	englishblock2.xlsx	English	j	1.75771	5
moved	positivelb	k	englishblock2.xlsx	English	j	0.896335	5
central	neutral	j	englishblock2.xlsx	English	j	0.802882	5
pleasant	positivelb	k	englishblock2.xlsx	English	k	0.915261	5
nervous	negativelb	h	englishblock2.xlsx	English	h	1.02335	5
satisﬁed	positivelb	k	englishblock2.xlsx	English	k	0.766151	5
parallel	neutral	j	englishblock2.xlsx	English	j	0.856528	5
disgusted	negativelb	h	englishblock2.xlsx	English	h	2.60907	5
direct	neutral	j	englishblock2.xlsx	English	j	1.53222	5
theoretical	neutral	j	englishblock2.xlsx	English	j	1.5308	5
external	neutral	j	englishblock2.xlsx	English	j	1.34707	5
famous	positiveld	k	englishblock2.xlsx	English	k	0.700398	5
greedy	negativeld	h	englishblock2.xlsx	English	h	1.29516	5
enjoyable	positivelb	k	englishblock2.xlsx	English	k	0.756455	5
frightened	negativelb	h	englishblock2.xlsx	English	h	1.11712	5
magical	positiveld	k	englishblock2.xlsx	English	k	0.902053	5
fearful	negativelb	h	englishblock2.xlsx	English	h	0.866821	5
pessimistic	negativelb	h	englishblock3.xlsx	English	h	1.80162	5
systematic	neutral	j	englishblock3.xlsx	English	k	0.99574	5
objective	neutral	j	englishblock3.xlsx	English	k	1.20797	5
energetic	positiveld	k	englishblock3.xlsx	English	k	0.820683	5
private	neutral	j	englishblock3.xlsx	English	j	2.01774	5
precious	positiveld	k	englishblock3.xlsx	English	k	1.12829	5
worldly	neutral	j	englishblock3.xlsx	English	j	1.69435	5
passionate	positivelb	k	englishblock3.xlsx	English	k	0.80922	5
eventual	neutral	j	englishblock3.xlsx	English	j	1.02097	5
temporary	neutral	j	englishblock3.xlsx	English	j	1.02231	5
deadly	negativeld	h	englishblock3.xlsx	English	h	0.883385	5
guilty	negativelb	h	englishblock3.xlsx	English	j	0.782976	5
unfortunate	negativeld	h	englishblock3.xlsx	English	h	1.01718	5
relieved	positivelb	k	englishblock3.xlsx	English	k	2.47344	5
sympathetic	positivelb	k	englishblock3.xlsx	English	k	1.3939	5
ignorant	negativeld	h	englishblock3.xlsx	English	h	1.25872	5
genetic	neutral	j	englishblock3.xlsx	English	j	2.3915	5
frustrated	negativelb	h	englishblock3.xlsx	English	h	0.923274	5
honorable	positiveld	k	englishblock3.xlsx	English	k	0.868935	5
general	neutral	j	englishblock3.xlsx	English	j	0.878014	5
ridiculous	negativeld	h	englishblock3.xlsx	English	h	1.37188	5
desperate	negativelb	h	englishblock3.xlsx	English	h	1.04963	5
envious	negativelb	h	englishblock3.xlsx	English	h	1.8375	5
harmful	negativeld	h	englishblock3.xlsx	English	k	0.792653	5
fulfilled	positivelb	k	englishblock3.xlsx	English	k	0.963825	5
entertained	positivelb	k	englishblock3.xlsx	English	k	1.65034	5
daily	neutral	j	englishblock3.xlsx	English	j	0.891837	5
lonely	negativelb	h	englishblock3.xlsx	English	h	0.770119	5
stressed	negativelb	h	englishblock3.xlsx	English	h	0.721465	5
humorous	positiveld	k	englishblock3.xlsx	English	k	1.73661	5
tough	negativeld	h	englishblock3.xlsx	English	h	0.965572	5
harmonious	positiveld	k	englishblock3.xlsx	English	k	1.8204	5
personal	neutral	j	englishblock3.xlsx	English	j	0.993727	5
previous	neutral	j	englishblock3.xlsx	English	j	1.64477	5
concerned	positivelb	k	englishblock3.xlsx	English	k	1.68259	5
youthful	positiveld	k	englishblock3.xlsx	English	k	1.58263	5
violent	negativeld	h	englishblock3.xlsx	English	h	2.11053	5
local	neutral	j	englishblock3.xlsx	English	j	0.747709	5
collective	neutral	j	englishblock3.xlsx	English	j	1.89146	5
perfect	positiveld	k	englishblock3.xlsx	English	k	0.822403	5
aggressive	negativeld	h	englishblock3.xlsx	English	None		5
speciﬁc	neutral	j	englishblock3.xlsx	English	k	1.72741	5
thankful	positivelb	k	englishblock3.xlsx	English	k	0.829225	5
worthy	positiveld	k	englishblock3.xlsx	English	k	0.627643	5
dreadful	negativelb	h	englishblock3.xlsx	English	h	1.03623	5
absolute	neutral	j	englishblock3.xlsx	English	j	1.45109	5
fond	positivelb	k	englishblock3.xlsx	English	k	1.00443	5
cruel	negativeld	h	englishblock3.xlsx	English	h	1.24942	5
national	neutral	j	englishblock3.xlsx	English	j	1.40219	5
awkward	negativelb	h	englishblock3.xlsx	English	h	1.20361	5
rich	positiveld	k	englishblock3.xlsx	English	k	0.810213	5
identical	neutral	j	englishblock3.xlsx	English	j	1.82591	5
foreign	neutral	j	englishblock3.xlsx	English	j	1.07405	5
supportive	positiveld	k	englishblock3.xlsx	English	k	0.81163	5
mechanical	neutral	j	englishblock3.xlsx	English	j	1.5756	5
tragic	negativeld	h	englishblock3.xlsx	English	h	1.32063	5
optimistic	positivelb	k	englishblock3.xlsx	English	k	0.726996	5
jealous	negativelb	h	englishblock3.xlsx	English	h	1.61607	5
continuous	neutral	j	englishblock3.xlsx	English	j	1.382	5
proud	positivelb	k	englishblock3.xlsx	English	k	0.698443	5
disastrous	negativeld	h	englishblock1.xlsx	English	h	1.46537	5
current	neutral	j	englishblock1.xlsx	English	j	1.00546	5
elegant	positiveld	k	englishblock1.xlsx	English	k	0.884832	5
beautiful	positiveld	k	englishblock1.xlsx	English	k	0.682486	5
divorced	negativeld	h	englishblock1.xlsx	English	h	1.49121	5
upset	negativelb	h	englishblock1.xlsx	English	h	1.06727	5
tasty	positiveld	k	englishblock1.xlsx	English	k	0.853376	5
wealthy	positiveld	k	englishblock1.xlsx	English	k	0.674535	5
dangerous	negativeld	h	englishblock1.xlsx	English	h	0.780248	5
excited	positivelb	k	englishblock1.xlsx	English	k	0.744874	5
countless	neutral	j	englishblock1.xlsx	English	j	2.03755	5
surprised	positivelb	k	englishblock1.xlsx	English	j	1.42167	5
disappointed	negativelb	h	englishblock1.xlsx	English	h	0.792101	5
difficult	negativeld	h	englishblock1.xlsx	English	h	0.976351	5
depressed	negativelb	h	englishblock1.xlsx	English	h	0.681006	5
obvious	neutral	j	englishblock1.xlsx	English	j	0.937337	5
foolish	negativeld	h	englishblock1.xlsx	English	j	1.04212	5
annual	neutral	j	englishblock1.xlsx	English	j	0.971264	5
afraid	negativelb	h	englishblock1.xlsx	English	h	0.852291	5
thrilled	positivelb	k	englishblock1.xlsx	English	h	0.7706	5
grieved	negativelb	h	englishblock1.xlsx	English	k	1.3844	5
selfish	negativeld	h	englishblock1.xlsx	English	h	2.19624	5
romantic	positiveld	k	englishblock1.xlsx	English	k	0.816007	5
usual	neutral	j	englishblock1.xlsx	English	j	0.888107	5
brilliant	positiveld	k	englishblock1.xlsx	English	k	0.923498	5
occasional	neutral	j	englishblock1.xlsx	English	j	1.6639	5
lazy	negativeld	h	englishblock1.xlsx	English	h	0.823986	5
similar	neutral	j	englishblock1.xlsx	English	j	2.09753	5
numerous	neutral	j	englishblock1.xlsx	English	j	1.39243	5
delighted	positivelb	k	englishblock1.xlsx	English	k	1.3208	5
behavioral	neutral	j	englishblock1.xlsx	English	j	1.13976	5
sorrowful	negativelb	h	englishblock1.xlsx	English	h	1.02424	5
topical	neutral	j	englishblock1.xlsx	English	k	2.03988	5
unhappy	negativelb	h	englishblock1.xlsx	English	h	0.785711	5
verbal	neutral	j	englishblock1.xlsx	English	j	0.993731	5
panic	negativelb	h	englishblock1.xlsx	English	h	1.08523	5
common	neutral	j	englishblock1.xlsx	English	j	1.74118	5
brave	positiveld	k	englishblock1.xlsx	English	k	0.717437	5
joyous	positivelb	k	englishblock1.xlsx	English	k	1.17539	5
apparent	neutral	j	englishblock1.xlsx	English	k	1.47445	5
prosperous	positiveld	k	englishblock1.xlsx	English	k	1.13076	5
happy	positivelb	k	englishblock1.xlsx	English	k	0.575569	5
bloody	negativeld	h	englishblock1.xlsx	English	h	1.49097	5
poor	negativeld	h	englishblock1.xlsx	English	h	0.861226	5
global	neutral	j	englishblock1.xlsx	English	j	1.54266	5
concrete	neutral	j	englishblock1.xlsx	English	j	1.70934	5
probable	neutral	j	englishblock1.xlsx	English	j	0.847162	5
stupid	negativeld	h	englishblock1.xlsx	English	h	0.832093	5
diligent	positiveld	k	englishblock1.xlsx	English	k	1.2961	5
same	neutral	j	englishblock1.xlsx	English	j	0.768053	5
neutral	neutral	j	englishblock1.xlsx	English	j	0.816102	5
sad	negativelb	h	englishblock1.xlsx	English	h	0.740166	5
pleased	positivelb	k	englishblock1.xlsx	English	k	0.674092	5
fruitful	positiveld	k	englishblock1.xlsx	English	k	1.22726	5
cheerful	positivelb	k	englishblock1.xlsx	English	k	0.636917	5
various	neutral	j	englishblock1.xlsx	English	k	0.763179	5
ashamed	negativelb	h	englishblock1.xlsx	English	h	0.811804	5
visual	neutral	j	englishblock1.xlsx	English	j	1.35563	5
joyful	positivelb	k	englishblock1.xlsx	English	k	0.722139	5
grateful	positivelb	k	englishblock1.xlsx	English	k	0.903065	5
规矩	neutral	j	chineseblock3.xlsx	Chinese	j	0.941237	6
模糊	neutral	j	chineseblock3.xlsx	Chinese	j	1.62842	6
漂亮	positiveld	k	chineseblock3.xlsx	Chinese	h	0.692616	6
扭曲	negativeld	h	chineseblock3.xlsx	Chinese	h	0.817487	6
惊喜	positivelb	k	chineseblock3.xlsx	Chinese	k	0.570442	6
灿烂	positiveld	k	chineseblock3.xlsx	Chinese	k	0.667738	6
紧急	negativeld	h	chineseblock3.xlsx	Chinese	j	1.14324	6
不安	negativelb	h	chineseblock3.xlsx	Chinese	h	0.96156	6
阳刚	positiveld	k	chineseblock3.xlsx	Chinese	k	0.821119	6
旺盛	positiveld	k	chineseblock3.xlsx	Chinese	k	1.05174	6
平常	neutral	j	chineseblock3.xlsx	Chinese	j	0.612911	6
虚伪	negativeld	h	chineseblock3.xlsx	Chinese	h	0.768769	6
欣悦	positivelb	k	chineseblock3.xlsx	Chinese	k	0.684961	6
实际	neutral	j	chineseblock3.xlsx	Chinese	j	0.73756	6
肮脏	negativeld	h	chineseblock3.xlsx	Chinese	h	0.725832	6
准时	neutral	j	chineseblock3.xlsx	Chinese	j	0.974078	6
光荣	positiveld	k	chineseblock3.xlsx	Chinese	k	0.817956	6
凶狠	negativeld	h	chineseblock3.xlsx	Chinese	h	1.02944	6
客观	neutral	j	chineseblock3.xlsx	Chinese	j	0.680258	6
任意	neutral	j	chineseblock3.xlsx	Chinese	j	1.19654	6
通俗	neutral	j	chineseblock3.xlsx	Chinese	j	0.687491	6
友好	positiveld	k	chineseblock3.xlsx	Chinese	k	0.612849	6
欢畅	positivelb	k	chineseblock3.xlsx	Chinese	k	0.699133	6
痛快	positivelb	k	chineseblock3.xlsx	Chinese	j	0.79845	6
紧张	negativelb	h	chineseblock3.xlsx	Chinese	j	0.636852	6
自豪	positivelb	k	chineseblock3.xlsx	Chinese	k	0.698435	6
熟悉	neutral	j	chineseblock3.xlsx	Chinese	j	1.19341	6
平均	neutral	j	chineseblock3.xlsx	Chinese	j	0.679336	6
满意	positivelb	k	chineseblock3.xlsx	Chinese	k	0.661226	6
普遍	neutral	j	chineseblock3.xlsx	Chinese	j	0.652852	6
高尚	positiveld	k	chineseblock3.xlsx	Chinese	k	0.688368	6
失望	negativelb	h	chineseblock3.xlsx	Chinese	h	0.715157	6
残忍	negativeld	h	chineseblock3.xlsx	Chinese	h	0.517786	6
冷静	positivelb	k	chineseblock3.xlsx	Chinese	j	0.846831	6
失落	negativelb	h	chineseblock3.xlsx	Chinese	h	1.10048	6
明确	neutral	j	chineseblock3.xlsx	Chinese	j	1.04976	6
固定	neutral	j	chineseblock3.xlsx	Chinese	j	0.732613	6
温暖	positiveld	k	chineseblock3.xlsx	Chinese	k	0.616371	6
苦恼	negativelb	h	chineseblock3.xlsx	Chinese	h	0.67233	6
抑郁	negativelb	h	chineseblock3.xlsx	Chinese	h	0.724374	6
忧虑	negativelb	h	chineseblock3.xlsx	Chinese	h	0.663452	6
得意	positivelb	k	chineseblock3.xlsx	Chinese	k	0.778004	6
低劣	negativeld	h	chineseblock3.xlsx	Chinese	h	0.77124	6
全面	neutral	j	chineseblock3.xlsx	Chinese	j	0.624513	6
适当	neutral	j	chineseblock3.xlsx	Chinese	j	1.00188	6
苦闷	negativelb	h	chineseblock3.xlsx	Chinese	h	0.848235	6
足够	neutral	j	chineseblock3.xlsx	Chinese	j	1.48539	6
细微	neutral	j	chineseblock3.xlsx	Chinese	j	1.95318	6
衰老	negativeld	h	chineseblock3.xlsx	Chinese	h	1.38137	6
快活	positivelb	k	chineseblock3.xlsx	Chinese	k	0.716097	6
相符	neutral	j	chineseblock3.xlsx	Chinese	j	0.716747	6
传统	neutral	j	chineseblock3.xlsx	Chinese	j	0.83202	6
顺心	positivelb	k	chineseblock3.xlsx	Chinese	k	0.678643	6
特别	neutral	j	chineseblock3.xlsx	Chinese	j	1.35246	6
偏执	negativeld	h	chineseblock3.xlsx	Chinese	h	0.815241	6
委屈	negativelb	h	chineseblock3.xlsx	Chinese	h	0.978086	6
富足	positiveld	k	chineseblock3.xlsx	Chinese	k	0.888692	6
忧郁	negativelb	h	chineseblock3.xlsx	Chinese	h	0.808497	6
狡猾	negativeld	h	chineseblock3.xlsx	Chinese	h	0.94042	6
繁荣	positiveld	k	chineseblock3.xlsx	Chinese	k	1.21416	6
堕落	negativeld	h	chineseblock1.xlsx	Chinese	h	2.40108	6
基本	neutral	j	chineseblock1.xlsx	Chinese	j	0.595172	6
简短	neutral	j	chineseblock1.xlsx	Chinese	k	1.7038	6
具体	neutral	j	chineseblock1.xlsx	Chinese	j	0.750552	6
放荡	negativeld	h	chineseblock1.xlsx	Chinese	h	0.91961	6
典型	neutral	j	chineseblock1.xlsx	Chinese	j	1.19912	6
欢喜	positivelb	k	chineseblock1.xlsx	Chinese	k	1.00169	6
焦急	negativelb	h	chineseblock1.xlsx	Chinese	h	0.92376	6
欣喜	positivelb	k	chineseblock1.xlsx	Chinese	k	0.592485	6
兴奋	positivelb	k	chineseblock1.xlsx	Chinese	k	0.645588	6
高雅	positiveld	k	chineseblock1.xlsx	Chinese	k	0.57215	6
浪漫	positiveld	k	chineseblock1.xlsx	Chinese	k	0.566019	6
额外	neutral	j	chineseblock1.xlsx	Chinese	j	0.665692	6
如意	positiveld	k	chineseblock1.xlsx	Chinese	k	0.755938	6
热闹	positiveld	k	chineseblock1.xlsx	Chinese	k	1.29516	6
荒唐	negativeld	h	chineseblock1.xlsx	Chinese	h	0.736521	6
野蛮	negativeld	h	chineseblock1.xlsx	Chinese	h	0.765884	6
阴险	negativeld	h	chineseblock1.xlsx	Chinese	h	0.546302	6
喜悦	positivelb	k	chineseblock1.xlsx	Chinese	k	0.560215	6
标准	neutral	j	chineseblock1.xlsx	Chinese	j	0.693288	6
所有	neutral	j	chineseblock1.xlsx	Chinese	j	0.729164	6
圣洁	positiveld	k	chineseblock1.xlsx	Chinese	k	0.693648	6
偶然	neutral	j	chineseblock1.xlsx	Chinese	j	0.7718	6
愤怒	negativelb	h	chineseblock1.xlsx	Chinese	h	0.709015	6
悲愤	negativelb	h	chineseblock1.xlsx	Chinese	h	0.647941	6
适量	neutral	j	chineseblock1.xlsx	Chinese	j	0.777258	6
难过	negativelb	h	chineseblock1.xlsx	Chinese	h	0.743968	6
惶恐	negativelb	h	chineseblock1.xlsx	Chinese	h	0.645642	6
平衡	neutral	j	chineseblock1.xlsx	Chinese	j	0.811524	6
慈祥	positiveld	k	chineseblock1.xlsx	Chinese	k	0.595659	6
奸诈	negativeld	h	chineseblock1.xlsx	Chinese	h	0.678777	6
悲伤	negativelb	h	chineseblock1.xlsx	Chinese	h	0.898403	6
险恶	negativeld	h	chineseblock1.xlsx	Chinese	h	0.655826	6
根本	neutral	j	chineseblock1.xlsx	Chinese	j	0.730148	6
懊恼	negativelb	h	chineseblock1.xlsx	Chinese	h	0.685097	6
惆怅	negativelb	h	chineseblock1.xlsx	Chinese	h	1.32661	6
分明	neutral	j	chineseblock1.xlsx	Chinese	j	0.718033	6
快乐	positivelb	k	chineseblock1.xlsx	Chinese	k	0.442334	6
虚荣	negativeld	h	chineseblock1.xlsx	Chinese	h	0.66575	6
必要	neutral	j	chineseblock1.xlsx	Chinese	j	0.67512	6
系统	neutral	j	chineseblock1.xlsx	Chinese	j	0.914116	6
悲哀	negativelb	h	chineseblock1.xlsx	Chinese	h	0.849682	6
恶劣	negativeld	h	chineseblock1.xlsx	Chinese	h	0.503548	6
愉悦	positivelb	k	chineseblock1.xlsx	Chinese	k	0.674414	6
寻常	neutral	j	chineseblock1.xlsx	Chinese	j	0.72807	6
分散	neutral	j	chineseblock1.xlsx	Chinese	j	1.02493	6
害怕	negativelb	h	chineseblock1.xlsx	Chinese	h	1.53673	6
开心	positivelb	k	chineseblock1.xlsx	Chinese	k	0.619607	6
综合	neutral	j	chineseblock1.xlsx	Chinese	j	1.07674	6
猖狂	negativeld	h	chineseblock1.xlsx	Chinese	h	1.20277	6
高兴	positivelb	k	chineseblock1.xlsx	Chinese	k	0.835854	6
欢乐	positivelb	k	chineseblock1.xlsx	Chinese	k	0.742545	6
相同	neutral	j	chineseblock1.xlsx	Chinese	j	1.26283	6
横向	neutral	j	chineseblock1.xlsx	Chinese	j	1.11746	6
亲密	positiveld	k	chineseblock1.xlsx	Chinese	k	0.655751	6
日常	neutral	j	chineseblock1.xlsx	Chinese	j	0.735426	6
愉快	positivelb	k	chineseblock1.xlsx	Chinese	k	1.46486	6
优秀	positiveld	k	chineseblock1.xlsx	Chinese	k	0.626766	6
亲热	positiveld	k	chineseblock1.xlsx	Chinese	k	0.87407	6
壮观	positiveld	k	chineseblock1.xlsx	Chinese	j	1.22487	6
荒凉	negativeld	h	chineseblock2.xlsx	Chinese	h	1.07483	6
规范	neutral	j	chineseblock2.xlsx	Chinese	j	1.73629	6
亢奋	positivelb	k	chineseblock2.xlsx	Chinese	k	0.697287	6
懦弱	negativeld	h	chineseblock2.xlsx	Chinese	h	0.976223	6
业余	neutral	j	chineseblock2.xlsx	Chinese	j	0.596298	6
成功	positiveld	k	chineseblock2.xlsx	Chinese	k	0.626957	6
欢愉	positivelb	k	chineseblock2.xlsx	Chinese	k	0.685435	6
明显	neutral	j	chineseblock2.xlsx	Chinese	j	0.587109	6
吉利	positiveld	k	chineseblock2.xlsx	Chinese	k	0.704529	6
畅快	positivelb	k	chineseblock2.xlsx	Chinese	k	0.475183	6
舒心	positivelb	k	chineseblock2.xlsx	Chinese	k	0.452692	6
正常	neutral	j	chineseblock2.xlsx	Chinese	j	0.66178	6
伤感	negativelb	h	chineseblock2.xlsx	Chinese	h	0.572547	6
狼狈	negativeld	h	chineseblock2.xlsx	Chinese	h	0.487622	6
悲切	negativelb	h	chineseblock2.xlsx	Chinese	h	0.482043	6
直接	neutral	j	chineseblock2.xlsx	Chinese	j	0.915006	6
忧愁	negativelb	h	chineseblock2.xlsx	Chinese	h	0.679009	6
郁闷	negativelb	h	chineseblock2.xlsx	Chinese	h	0.738641	6
抽象	neutral	j	chineseblock2.xlsx	Chinese	j	0.708006	6
危急	negativeld	h	chineseblock2.xlsx	Chinese	h	0.601436	6
辉煌	positiveld	k	chineseblock2.xlsx	Chinese	k	0.567902	6
欢快	positivelb	k	chineseblock2.xlsx	Chinese	k	0.465996	6
顽强	positiveld	k	chineseblock2.xlsx	Chinese	k	0.80152	6
初步	neutral	j	chineseblock2.xlsx	Chinese	j	0.591941	6
欣慰	positivelb	k	chineseblock2.xlsx	Chinese	k	0.558587	6
沮丧	negativelb	h	chineseblock2.xlsx	Chinese	h	0.59644	6
低贱	negativeld	h	chineseblock2.xlsx	Chinese	h	0.623431	6
一致	neutral	j	chineseblock2.xlsx	Chinese	j	0.623013	6
兴旺	positiveld	k	chineseblock2.xlsx	Chinese	k	0.62191	6
合法	neutral	j	chineseblock2.xlsx	Chinese	j	0.732247	6
慌张	negativelb	h	chineseblock2.xlsx	Chinese	h	0.769385	6
普通	neutral	j	chineseblock2.xlsx	Chinese	j	0.624822	6
内疚	negativelb	h	chineseblock2.xlsx	Chinese	h	0.820223	6
自私	negativeld	h	chineseblock2.xlsx	Chinese	h	0.63191	6
精彩	positiveld	k	chineseblock2.xlsx	Chinese	j	0.77258	6
勇猛	positiveld	k	chineseblock2.xlsx	Chinese	h	0.889974	6
哀伤	negativelb	h	chineseblock2.xlsx	Chinese	h	0.496912	6
厌烦	negativelb	h	chineseblock2.xlsx	Chinese	h	1.48219	6
短暂	neutral	j	chineseblock2.xlsx	Chinese	j	0.949159	6
激动	positivelb	k	chineseblock2.xlsx	Chinese	k	0.65913	6
同等	neutral	j	chineseblock2.xlsx	Chinese	j	0.7282	6
直观	neutral	j	chineseblock2.xlsx	Chinese	j	0.814632	6
吝啬	negativeld	h	chineseblock2.xlsx	Chinese	h	0.797616	6
欢欣	positivelb	k	chineseblock2.xlsx	Chinese	k	0.660783	6
卓越	positiveld	k	chineseblock2.xlsx	Chinese	k	0.672836	6
共同	neutral	j	chineseblock2.xlsx	Chinese	j	0.709963	6
壮丽	positiveld	k	chineseblock2.xlsx	Chinese	k	1.0218	6
微观	neutral	j	chineseblock2.xlsx	Chinese	j	1.04017	6
粗鲁	negativeld	h	chineseblock2.xlsx	Chinese	h	0.724981	6
激奋	positivelb	k	chineseblock2.xlsx	Chinese	k	0.859489	6
喜乐	positivelb	k	chineseblock2.xlsx	Chinese	k	0.712609	6
完整	neutral	j	chineseblock2.xlsx	Chinese	j	0.723834	6
隐约	neutral	j	chineseblock2.xlsx	Chinese	j	0.78451	6
间接	neutral	j	chineseblock2.xlsx	Chinese	j	0.762048	6
简单	neutral	j	chineseblock2.xlsx	Chinese	j	0.904997	6
哀愁	negativelb	h	chineseblock2.xlsx	Chinese	h	0.68229	6
轻微	neutral	j	chineseblock2.xlsx	Chinese	j	0.977508	6
狡诈	negativeld	h	chineseblock2.xlsx	Chinese	h	0.715803	6
疼痛	negativeld	h	chineseblock2.xlsx	Chinese	h	0.95668	6
雄伟	positiveld	k	chineseblock2.xlsx	Chinese	k	0.785562	6
surprised	positivelb	k	englishblock1.xlsx	English	k	0.998546	6
lazy	negativeld	h	englishblock1.xlsx	English	h	0.699217	6
difficult	negativeld	h	englishblock1.xlsx	English	h	1.57204	6
thrilled	positivelb	k	englishblock1.xlsx	English	h	1.44602	6
dangerous	negativeld	h	englishblock1.xlsx	English	h	0.853021	6
usual	neutral	j	englishblock1.xlsx	English	j	0.870226	6
panic	negativelb	h	englishblock1.xlsx	English	h	0.837435	6
prosperous	positiveld	k	englishblock1.xlsx	English	k	1.03127	6
cheerful	positivelb	k	englishblock1.xlsx	English	k	0.744071	6
diligent	positiveld	k	englishblock1.xlsx	English	k	1.18674	6
verbal	neutral	j	englishblock1.xlsx	English	j	1.06826	6
disastrous	negativeld	h	englishblock1.xlsx	English	h	1.18963	6
pleased	positivelb	k	englishblock1.xlsx	English	k	1.38277	6
divorced	negativeld	h	englishblock1.xlsx	English	h	1.39859	6
selfish	negativeld	h	englishblock1.xlsx	English	h	1.62409	6
ashamed	negativelb	h	englishblock1.xlsx	English	h	0.935387	6
beautiful	positiveld	k	englishblock1.xlsx	English	k	0.78672	6
tasty	positiveld	k	englishblock1.xlsx	English	k	1.47289	6
current	neutral	j	englishblock1.xlsx	English	j	1.21834	6
[truncated: 16,721 more rows]
